# Supplementary material for: HOX13-dependent chromatin accessibility underlies the transition towards the digit development program
Source: Nat Commun. 2020 May 19;11:2491. doi: 10.1038/s41467-020-16317-2 (PMC7237422; doi:10.1038/s41467-020-16317-2)
Supplement: Supplementary file 4 — Source Data [file 41467_2020_16317_MOESM4_ESM.xlsx]

## Sheet: Fig1c, f, Fig S3b,c
chrX	169987339	169988783	A11_only
chrX	7013139	7015811	A11_only
chrY	90762141	90763223	A11_only
chr17	17482771	17483590	A11_only
chr5	119379941	119380754	A11_only
chr11	96421181	96422084	A11_only
chr9	52458105	52459246	A11_only
chr1	14344321	14344856	A11_only
chrY	90765512	90766120	A11_only
chr17	89062336	89063090	A11_only
chr3	138774164	138775159	A11_only
chrX	169991212	169991812	A11_only
chr14	93570223	93571024	A11_only
chr13	93389204	93389730	A11_only
chr4	73517091	73518059	A11_only
chr13	43943962	43945371	A11_only
chr7	72738030	72738693	A11_only
chr19	61331294	61331543	A11_only
chr4	96973391	96974417	A11_only
chr2	159500988	159501536	A11_only
chr6	89485724	89486349	A11_only
chr7	130606396	130607350	A11_only
chr3	142093811	142094669	A11_only
chr12	54681433	54682095	A11_only
chr11	78603032	78603885	A11_only
chr11	19784874	19785471	A11_only
chr12	26723088	26723688	A11_only
chr10	37644195	37645085	A11_only
chr5	13084674	13085569	A11_only
chr6	50084646	50085592	A11_only
chr6	14528149	14529248	A11_only
chr2	173098692	173100929	A11_only
chr3	149845238	149846125	A11_only
chr5	51631596	51632188	A11_only
chr16	88864808	88865370	A11_only
chr12	54682395	54683389	A11_only
chr10	72393583	72394389	A11_only
chr12	3685046	3685680	A11_only
chr3	83605380	83605920	A11_only
chr7	115488579	115489342	A11_only
chr10	130594492	130594978	A11_only
chr2	154464895	154465569	A11_only
chr16	41605080	41605643	A11_only
chr8	11472603	11473494	A11_only
chr5	45282235	45282926	A11_only
chr15	66850969	66852102	A11_only
chr1	194058416	194059352	A11_only
chr2	41073848	41074415	A11_only
chr2	123135217	123136018	A11_only
chr4	65192609	65193405	A11_only
chr7	70433334	70434161	A11_only
chr1	179964346	179965014	A11_only
chr7	110821911	110822617	A11_only
chr1	195371745	195371958	A11_only
chr8	18637558	18638317	A11_only
chr1	137794438	137794908	A11_only
chr4	118042697	118043376	A11_only
chr16	98107544	98107757	A11_only
chr10	37894729	37895340	A11_only
chr16	24029646	24030450	A11_only
chr1	150994486	150995265	A11_only
chr13	26557986	26558720	A11_only
chr7	115410404	115410981	A11_only
chr5	41061376	41062070	A11_only
chr12	41290023	41290680	A11_only
chr7	123565409	123566024	A11_only
chr15	94012518	94013321	A11_only
chr8	91445838	91446804	A11_only
chr2	74090785	74091616	A11_only
chr7	39675002	39675718	A11_only
chr13	109671454	109672150	A11_only
chr10	116177836	116178294	A11_only
chr9	67066493	67067181	A11_only
chr1	46122941	46123740	A11_only
chr19	53725812	53726652	A11_only
chr9	29123481	29123971	A11_only
chr14	105438313	105438953	A11_only
chr1	90300161	90300787	A11_only
chr4	28721170	28721680	A11_only
chr6	107952160	107952853	A11_only
chr12	56833464	56834355	A11_only
chr4	82512774	82513304	A11_only
chr3	141923494	141924198	A11_only
chr10	38875605	38876211	A11_only
chr10	95112524	95113389	A11_only
chr6	129477908	129478805	A11_only
chr3	144042932	144043648	A11_only
chr8	99638718	99639411	A11_only
chr3	38934817	38935337	A11_only
chr1	159796899	159797502	A11_only
chr19	47497560	47498196	A11_only
chr8	89261100	89261741	A11_only
chr2	72326287	72326943	A11_only
chr4	6827874	6828558	A11_only
chr6	94842662	94843242	A11_only
chr1	137741879	137742681	A11_only
chr7	82544376	82544957	A11_only
chr12	29939426	29940067	A11_only
chr10	71098817	71099337	A11_only
chr7	72703653	72704442	A11_only
chr18	82390528	82391042	A11_only
chr19	34434941	34435594	A11_only
chr7	37743297	37743796	A11_only
chr11	76083649	76084527	A11_only
chr11	110808195	110809009	A11_only
chr2	49349668	49350189	A11_only
chr2	57629490	57629724	A11_only
chr11	64916705	64917335	A11_only
chr3	90426513	90427135	A11_only
chr14	110394265	110394931	A11_only
chr11	56932518	56933082	A11_only
chrX	81082562	81083276	A11_only
chr6	68619887	68620523	A11_only
chr16	89632138	89632603	A11_only
chr8	26358824	26359661	A11_only
chr18	57255433	57255936	A11_only
chr6	65892179	65892730	A11_only
chr2	169755044	169755736	A11_only
chr6	137054834	137055467	A11_only
chr8	79995236	79996058	A11_only
chr5	104375008	104375563	A11_only
chr1	30026119	30026648	A11_only
chr3	117072892	117073635	A11_only
chr3	156745146	156745927	A11_only
chr18	64721332	64722345	A11_only
chr11	99450498	99451238	A11_only
chr4	86543791	86544465	A11_only
chr18	58455307	58455962	A11_only
chr5	133959375	133960160	A11_only
chr2	133135102	133135861	A11_only
chr17	81339382	81339989	A11_only
chr5	66886607	66887155	A11_only
chr9	84331211	84331682	A11_only
chr4	75953307	75954019	A11_only
chr3	136094565	136095025	A11_only
chr3	55627171	55627734	A11_only
chr3	53241349	53242081	A11_only
chr18	57634015	57634536	A11_only
chr16	70073910	70074493	A11_only
chr10	37741436	37742401	A11_only
chr13	114101490	114102087	A11_only
chr13	110759552	110760074	A11_only
chr4	14772638	14773370	A11_only
chr14	90232576	90233195	A11_only
chr3	55511579	55512380	A11_only
chr17	85861192	85861698	A11_only
chr1	38759960	38760821	A11_only
chr1	136889260	136889859	A11_only
chr8	58418256	58418895	A11_only
chr1	21621992	21622798	A11_only
chr1	139246777	139247353	A11_only
chr14	82148947	82149493	A11_only
chr5	120270994	120271624	A11_only
chr19	57277270	57277769	A11_only
chr4	104550609	104551158	A11_only
chr3	147763371	147764258	A11_only
chr1	179091899	179092332	A11_only
chr7	123573849	123574359	A11_only
chr11	112117113	112117638	A11_only
chrX	164374615	164375085	A11_only
chr11	112027849	112028405	A11_only
chr9	80491649	80492566	A11_only
chr11	17257108	17257652	A11_only
chr18	83491204	83491771	A11_only
chr10	95083530	95084067	A11_only
chr3	49558093	49558547	A11_only
chr11	64650741	64651440	A11_only
chr2	72935603	72936386	A11_only
chr14	82151281	82151813	A11_only
chr15	7624795	7625427	A11_only
chr15	50517163	50518067	A11_only
chr1	161688966	161689392	A11_only
chr17	84997720	84998350	A11_only
chr3	86447439	86448124	A11_only
chr13	38835412	38836173	A11_only
chr1	157801584	157802122	A11_only
chr17	61520040	61520627	A11_only
chr2	105220762	105221286	A11_only
chrX	157257589	157260641	A11_only
chr2	19741976	19742521	A11_only
chr8	66768423	66769082	A11_only
chr14	78126105	78126632	A11_only
chr8	109301931	109302438	A11_only
chr7	95549224	95549668	A11_only
chr1	36079366	36080056	A11_only
chr4	135453396	135453864	A11_only
chr14	114462165	114462755	A11_only
chr12	73802418	73802913	A11_only
chr1	193602595	193603255	A11_only
chr14	67369338	67369857	A11_only
chr3	67700274	67700947	A11_only
chr13	120321465	120321627	A11_only
chr6	137817670	137818583	A11_only
chr11	79544880	79545332	A11_only
chr14	121659098	121659628	A11_only
chr5	41414017	41414480	A11_only
chr4	58635344	58635845	A11_only
chr13	84693515	84693995	A11_only
chr8	6211252	6211815	A11_only
chr6	58933173	58933817	A11_only
chr1	86300126	86300562	A11_only
chr16	41042623	41043211	A11_only
chr16	87269387	87269928	A11_only
chr17	4805948	4806395	A11_only
chr5	136818227	136818919	A11_only
chr12	97061482	97061782	A11_only
chr5	142228974	142229706	A11_only
chr14	98944076	98944993	A11_only
chr3	81640627	81641518	A11_only
chr11	65556215	65556771	A11_only
chr12	37540904	37541536	A11_only
chr3	79857688	79858123	A11_only
chr9	46537707	46538184	A11_only
chr8	56915197	56915874	A11_only
chr5	39070196	39071024	A11_only
chr14	59890667	59891300	A11_only
chr10	83804846	83805709	A11_only
chr19	25801022	25801465	A11_only
chr12	54805395	54805826	A11_only
chr2	147429604	147430460	A11_only
chr12	82373828	82374421	A11_only
chr13	26957897	26958740	A11_only
chr4	105030833	105031408	A11_only
chr13	71558510	71559016	A11_only
chr4	43345247	43345724	A11_only
chr10	71094347	71095281	A11_only
chr1	189549666	189550201	A11_only
chr18	78785416	78786078	A11_only
chr3	49592770	49593368	A11_only
chr18	16437533	16437953	A11_only
chr1	168800223	168800850	A11_only
chr4	110125198	110125859	A11_only
chr10	103909968	103910552	A11_only
chr12	73397150	73397661	A11_only
chr9	54703329	54703737	A11_only
chr9	112675255	112675851	A11_only
chr3	149213991	149214587	A11_only
chr7	76809935	76810565	A11_only
chr8	4600534	4601366	A11_only
chr8	96983046	96983444	A11_only
chr13	59095929	59096538	A11_only
chr13	87988296	87988943	A11_only
chr2	110523182	110523784	A11_only
chr8	127437693	127438125	A11_only
chr1	132765997	132766503	A11_only
chr5	80930456	80931149	A11_only
chr3	67631106	67631724	A11_only
chr16	74105798	74106476	A11_only
chr12	97895749	97896969	A11_only
chr13	97936202	97936915	A11_only
chr2	125028141	125028762	A11_only
chr11	84362386	84363038	A11_only
chr3	48519043	48519641	A11_only
chr2	54228997	54229495	A11_only
chr14	61536413	61536927	A11_only
chr11	19709155	19709801	A11_only
chr13	56164281	56165172	A11_only
chr10	115753350	115753958	A11_only
chr2	20831601	20832388	A11_only
chr7	98784421	98784921	A11_only
chr5	64575636	64576286	A11_only
chrX	145401851	145402370	A11_only
chr9	51418952	51419514	A11_only
chr17	15847068	15847607	A11_only
chr10	68061083	68061753	A11_only
chr9	60097053	60097763	A11_only
chr12	29806260	29806765	A11_only
chr14	117408212	117408662	A11_only
chrX	129547833	129548338	A11_only
chr14	22707821	22708807	A11_only
chr18	47272639	47273375	A11_only
chr1	90445424	90448694	A11_only
chr7	72751255	72751942	A11_only
chr15	50741113	50741739	A11_only
chr4	10204242	10204805	A11_only
chr4	5639478	5639920	A11_only
chr14	89597104	89598431	A11_only
chr9	115731495	115732178	A11_only
chr9	17816706	17817373	A11_only
chr1	142687940	142688652	A11_only
chr5	103674443	103675138	A11_only
chr18	54121602	54122182	A11_only
chr15	62286398	62287141	A11_only
chr12	36795888	36796683	A11_only
chr18	33299760	33300261	A11_only
chr5	84917602	84918341	A11_only
chr6	77329708	77330141	A11_only
chr11	111715258	111715862	A11_only
chr16	67251157	67252125	A11_only
chr18	46719401	46719990	A11_only
chr16	74468182	74468884	A11_only
chr9	60296353	60296978	A11_only
chr1	51580396	51580938	A11_only
chr2	137465568	137466096	A11_only
chr11	64183684	64184177	A11_only
chr4	24839418	24839916	A11_only
chr8	57096316	57096920	A11_only
chr17	65698024	65698516	A11_only
chr19	55854499	55855080	A11_only
chr12	41292298	41292841	A11_only
chr6	27648753	27649308	A11_only
chr2	79291893	79292385	A11_only
chr12	58077707	58078367	A11_only
chr1	133237703	133238110	A11_only
chr12	71450956	71451471	A11_only
chr3	141788408	141788928	A11_only
chr5	21677220	21677750	A11_only
chr8	98830456	98830907	A11_only
chr4	75855704	75856172	A11_only
chr2	143519732	143520415	A11_only
chr9	112215111	112215592	A11_only
chr14	45825531	45826778	A11_only
chr10	100224493	100225119	A11_only
chr13	29353840	29354313	A11_only
chr11	8781323	8781851	A11_only
chr12	94245262	94245764	A11_only
chr3	29060105	29060537	A11_only
chr4	63456369	63456839	A11_only
chr3	149487989	149488662	A11_only
chr2	165778065	165778671	A11_only
chr1	121123139	121123611	A11_only
chr18	11333151	11334003	A11_only
chr14	78034239	78034795	A11_only
chr1	186173442	186174023	A11_only
chr10	98946254	98946741	A11_only
chr7	75435964	75436657	A11_only
chr3	55499323	55499965	A11_only
chr1	54965475	54966051	A11_only
chr15	6283319	6283748	A11_only
chr16	73362451	73363230	A11_only
chr13	23798265	23798850	A11_only
chr6	93921982	93922533	A11_only
chr12	73401885	73402689	A11_only
chr18	69411486	69412017	A11_only
chr14	9727623	9728246	A11_only
chr8	109705519	109705988	A11_only
chr1	163907267	163908034	A11_only
chr16	6465885	6466296	A11_only
chr18	42601856	42602683	A11_only
chr4	65889992	65890534	A11_only
chr13	95055977	95056801	A11_only
chr6	49049223	49049636	A11_only
chr4	9083399	9083901	A11_only
chr1	177537840	177538208	A11_only
chr18	48073434	48074059	A11_only
chr4	7667017	7668007	A11_only
chr4	88503785	88504188	A11_only
chr7	116885549	116886123	A11_only
chr16	93034032	93034706	A11_only
chr2	3738071	3738677	A11_only
chr15	79864036	79864534	A11_only
chr14	77534192	77535094	A11_only
chr10	100758062	100758638	A11_only
chr10	57254309	57254945	A11_only
chr2	159414485	159414892	A11_only
chr10	108104010	108104490	A11_only
chr17	29896476	29896917	A11_only
chr1	137894070	137894488	A11_only
chr4	87062010	87062543	A11_only
chr2	174727052	174727792	A11_only
chr11	46321373	46322012	A11_only
chr4	86328767	86329351	A11_only
chr14	21684695	21685206	A11_only
chr11	99407710	99408439	A11_only
chr17	46838068	46838736	A11_only
chr11	27025488	27026304	A11_only
chr11	19350258	19351131	A11_only
chr6	96251980	96252451	A11_only
chr16	49932370	49933005	A11_only
chr4	86122328	86122794	A11_only
chr3	115580201	115581183	A11_only
chr2	46151429	46151901	A11_only
chr7	64241904	64242773	A11_only
chr13	72691849	72692271	A11_only
chr15	56294825	56295532	A11_only
chr3	132343873	132344276	A11_only
chr12	58634966	58635512	A11_only
chr1	78338091	78338647	A11_only
chrX	70089035	70089800	A11_only
chr1	62631744	62632291	A11_only
chr19	38397093	38397518	A11_only
chr3	69704978	69705471	A11_only
chr1	78157830	78158368	A11_only
chr3	21495549	21495972	A11_only
chr16	64586791	64587340	A11_only
chr1	120760937	120761702	A11_only
chr3	139005745	139006315	A11_only
chr1	4843619	4844013	A11_only
chr1	180134028	180134411	A11_only
chr3	6252082	6252771	A11_only
chr9	46913172	46913628	A11_only
chr7	89070133	89070498	A11_only
chr1	163719356	163719749	A11_only
chr16	86527291	86527705	A11_only
chr15	17870170	17870762	A11_only
chr11	35173990	35174503	A11_only
chr5	81124592	81125099	A11_only
chr5	17639955	17640460	A11_only
chr9	66091115	66091748	A11_only
chr5	62250717	62251134	A11_only
chr4	148641118	148641669	A11_only
chr16	63018244	63018803	A11_only
chr8	29122314	29123144	A11_only
chr3	130303411	130304077	A11_only
chr13	52259031	52259429	A11_only
chr13	116215926	116216510	A11_only
chr2	51056086	51056775	A11_only
chr17	63256906	63257382	A11_only
chr3	49676664	49677068	A11_only
chr10	105572363	105573099	A11_only
chr2	169033145	169033614	A11_only
chr1	168974411	168975302	A11_only
chr1	9583614	9584320	A11_only
chrY	90819331	90819893	A11_only
chr11	64738936	64739564	A11_only
chr5	90466142	90466671	A11_only
chr7	73315178	73316024	A11_only
chr3	67067498	67067931	A11_only
chr8	65994472	65994943	A11_only
chr1	163700558	163701189	A11_only
chr3	28768084	28768584	A11_only
chrX	14133546	14134065	A11_only
chr12	100025658	100026062	A11_only
chr7	89799379	89799972	A11_only
chr13	95999353	95999849	A11_only
chr2	51582572	51583036	A11_only
chr4	135503131	135503765	A11_only
chr5	43324762	43325406	A11_only
chr19	59156298	59156950	A11_only
chr1	163760668	163761445	A11_only
chr5	12637668	12638385	A11_only
chr7	55390413	55390812	A11_only
chr5	75481535	75481954	A11_only
chr1	76535361	76536355	A11_only
chr12	119272784	119273327	A11_only
chr17	85527373	85528137	A11_only
chr2	75182986	75183823	A11_only
chr12	34278759	34279323	A11_only
chr4	82895310	82895800	A11_only
chr14	58804897	58805543	A11_only
chr3	141778318	141778782	A11_only
chr3	86310193	86310598	A11_only
chr1	8904593	8905022	A11_only
chr1	24563125	24563627	A11_only
chr16	48602228	48602693	A11_only
chr5	67646588	67647398	A11_only
chr7	99776072	99776604	A11_only
chr1	167498861	167499395	A11_only
chr3	4836905	4837348	A11_only
chr19	34607013	34607573	A11_only
chr9	11916538	11916993	A11_only
chr2	142078604	142079101	A11_only
chr19	53809070	53809538	A11_only
chr8	79945658	79946145	A11_only
chr7	95219488	95220072	A11_only
chr12	25650327	25650789	A11_only
chr2	74993675	74994184	A11_only
chr15	50436350	50436857	A11_only
chr13	28525690	28526119	A11_only
chr12	73389545	73390103	A11_only
chr1	174651729	174652117	A11_only
chr1	9578695	9579153	A11_only
chr7	96532263	96532829	A11_only
chr11	45701773	45702390	A11_only
chr13	111112133	111112951	A11_only
chr3	7785714	7786559	A11_only
chr4	13270087	13270595	A11_only
chr6	92762244	92762933	A11_only
chr3	105039976	105040438	A11_only
chr10	120751525	120751968	A11_only
chr16	92036700	92037188	A11_only
chr11	120304535	120305483	A11_only
chr1	23589380	23589823	A11_only
chr7	95562862	95563506	A11_only
chr2	102903416	102903647	A11_only
chr14	102810236	102810872	A11_only
chr3	66574326	66575254	A11_only
chr3	40320286	40320742	A11_only
chr14	22272629	22273180	A11_only
chr9	63596561	63596952	A11_only
chr13	63023221	63023957	A11_only
chr1	111070919	111071375	A11_only
chr10	57055718	57056107	A11_only
chr9	96929940	96930337	A11_only
chr12	118030472	118031160	A11_only
chr1	159663305	159663729	A11_only
chr13	32449831	32450439	A11_only
chr15	67076421	67076974	A11_only
chr16	89633819	89634198	A11_only
chr3	25482413	25483285	A11_only
chr10	60028960	60029378	A11_only
chr17	68071349	68071751	A11_only
chrX	143365336	143365836	A11_only
chr6	140683206	140683952	A11_only
chr17	45251561	45251978	A11_only
chr8	101764569	101765246	A11_only
chr12	36864140	36864620	A11_only
chr15	16065192	16065999	A11_only
chr19	25856236	25856949	A11_only
chr5	14058689	14059086	A11_only
chr16	33587260	33587670	A11_only
chr9	87738781	87739428	A11_only
chr10	68800236	68800804	A11_only
chr12	33942758	33943371	A11_only
chr10	19613783	19614291	A11_only
chr5	19392313	19392657	A11_only
chr12	38545139	38545700	A11_only
chr4	150285670	150286150	A11_only
chr4	83879211	83879685	A11_only
chr3	40426206	40426654	A11_only
chr1	95065443	95066134	A11_only
chr8	91525607	91526097	A11_only
chr10	97536914	97537435	A11_only
chr12	108240537	108240961	A11_only
chr8	99630990	99631368	A11_only
chr14	108709053	108709706	A11_only
chr6	37177134	37177545	A11_only
chr16	93392217	93392679	A11_only
chr11	108152129	108152827	A11_only
chr5	47052797	47053267	A11_only
chrX	130658634	130659063	A11_only
chr10	26994125	26994596	A11_only
chr10	122918513	122919010	A11_only
chr16	29725023	29725416	A11_only
chr5	50742996	50743553	A11_only
chr7	115501395	115502018	A11_only
chr10	99844158	99844595	A11_only
chr5	45595825	45596357	A11_only
chr16	63154859	63155844	A11_only
chr15	51670063	51670484	A11_only
chr4	9395678	9396205	A11_only
chr18	47423708	47424205	A11_only
chr3	141581065	141581691	A11_only
chr4	117392935	117393424	A11_only
chr6	94092425	94092929	A11_only
chr2	34526617	34527210	A11_only
chr8	52389457	52390157	A11_only
chr13	85855279	85855766	A11_only
chr18	55171164	55171564	A11_only
chr1	125223172	125223826	A11_only
chr7	67087547	67088055	A11_only
chr2	67680941	67681451	A11_only
chr17	81433159	81433609	A11_only
chr3	131943725	131944242	A11_only
chr3	144682709	144683098	A11_only
chr8	99920720	99921124	A11_only
chr11	17077552	17077945	A11_only
chr5	99247140	99247643	A11_only
chr16	9364177	9364768	A11_only
chr3	62103637	62104335	A11_only
chr1	61111836	61112613	A11_only
chr18	83452812	83453370	A11_only
chr3	66666044	66666688	A11_only
chr3	6931911	6933046	A11_only
chr18	63178574	63179250	A11_only
chr10	68282142	68282917	A11_only
chr12	9237541	9238058	A11_only
chr5	77379459	77379911	A11_only
chr2	113795110	113795723	A11_only
chr3	50096776	50097404	A11_only
chrX	145529678	145530099	A11_only
chr4	10321821	10322330	A11_only
chr4	46699239	46699753	A11_only
chr11	113994015	113994393	A11_only
chr10	29736554	29737041	A11_only
chr13	102851110	102851485	A11_only
chr18	4067168	4067613	A11_only
chr8	112439315	112439765	A11_only
chr8	46600742	46601307	A11_only
chr1	21158449	21158942	A11_only
chr15	40060094	40060573	A11_only
chr10	10300985	10301514	A11_only
chr6	62904708	62905233	A11_only
chr3	145614615	145615050	A11_only
chr1	44567189	44567718	A11_only
chr8	61359938	61360362	A11_only
chr8	75273569	75274127	A11_only
chr13	115836186	115836656	A11_only
chr1	189098287	189098914	A11_only
chr6	94067808	94068391	A11_only
chr3	147947779	147948884	A11_only
chr1	192665105	192665485	A11_only
chr4	84441788	84442199	A11_only
chr5	46012282	46012731	A11_only
chr15	63340068	63340744	A11_only
chr2	68189425	68189881	A11_only
chr17	45252785	45253185	A11_only
chr4	135179844	135180291	A11_only
chr4	139259301	139259791	A11_only
chr12	94252936	94253384	A11_only
chr11	111658406	111658784	A11_only
chr15	55814065	55814674	A11_only
chr2	126632500	126632873	A11_only
chr11	96325892	96326297	A11_only
chr5	46082561	46082944	A11_only
chr1	186267282	186267702	A11_only
chr16	18196604	18197021	A11_only
chr14	21424063	21424541	A11_only
chr2	113460288	113460828	A11_only
chr13	40114946	40115429	A11_only
chr18	11236621	11237015	A11_only
chr1	169240463	169240956	A11_only
chr14	23427759	23428301	A11_only
chr3	138824070	138824533	A11_only
chr13	6751118	6751560	A11_only
chr2	121641226	121641601	A11_only
chr9	37126929	37127456	A11_only
chr14	32409591	32410368	A11_only
chr9	89295089	89295524	A11_only
chr2	17544607	17545215	A11_only
chr14	110171613	110172255	A11_only
chr18	54342038	54342598	A11_only
chr16	24253342	24253845	A11_only
chr19	14540667	14541128	A11_only
chr8	38657707	38658107	A11_only
chr13	56304937	56305614	A11_only
chr18	43025205	43026036	A11_only
chr12	71926469	71927028	A11_only
chr5	77525914	77526424	A11_only
chr18	15253616	15254011	A11_only
chr8	91408669	91409071	A11_only
chr7	81131135	81131564	A11_only
chr1	166230572	166230941	A11_only
chr16	77295594	77296434	A11_only
chr13	8534421	8534961	A11_only
chr16	63612997	63613481	A11_only
chr16	37897486	37897974	A11_only
chr14	41019030	41019409	A11_only
chr18	13115829	13116542	A11_only
chr6	16607213	16607614	A11_only
chr3	134134582	134135181	A11_only
chr10	20852765	20853229	A11_only
chr16	45352960	45353163	A11_only
chr9	31849267	31849722	A11_only
chr4	37388915	37389281	A11_only
chr15	26012882	26013310	A11_only
chr10	65889805	65890249	A11_only
chr19	34901445	34901958	A11_only
chr12	9998831	9999327	A11_only
chr10	28225399	28225918	A11_only
chr15	30975249	30975664	A11_only
chr19	14162235	14162880	A11_only
chr2	115368193	115368565	A11_only
chr1	157942084	157942542	A11_only
chr6	11146073	11146600	A11_only
chr13	92503240	92503606	A11_only
chr4	73044648	73045107	A11_only
chr16	77273201	77274369	A11_only
chr19	42869073	42869679	A11_only
chr6	140567222	140567745	A11_only
chr16	94101124	94101877	A11_only
chr6	53881478	53881997	A11_only
chr2	64191793	64192647	A11_only
chr10	71127454	71128367	A11_only
chr4	58516401	58517192	A11_only
chr6	114386939	114387399	A11_only
chr1	38436452	38436937	A11_only
chr3	156459624	156460083	A11_only
chr7	118208926	118210651	A11_only
chr7	131496885	131497562	A11_only
chr11	64954970	64955386	A11_only
chr3	81782926	81783398	A11_only
chr1	75975181	75975658	A11_only
chr16	16571115	16571630	A11_only
chr6	126392488	126392848	A11_only
chr18	76611039	76611520	A11_only
chr4	154434455	154434887	A11_only
chr5	58190484	58190883	A11_only
chr11	12589617	12590150	A11_only
chr8	93217904	93218282	A11_only
chr12	73232613	73233390	A11_only
chr18	48805967	48806383	A11_only
chr2	81115736	81116140	A11_only
chr7	37143946	37144411	A11_only
chr3	140663650	140664073	A11_only
chr11	90844417	90845015	A11_only
chr4	127437605	127437976	A11_only
chr1	81358663	81359133	A11_only
chr7	140494254	140495023	A11_only
chr4	143193143	143193658	A11_only
chr12	53637788	53638226	A11_only
chr13	60069008	60069490	A11_only
chr16	79030310	79031049	A11_only
chr5	106808189	106809033	A11_only
chr8	24429753	24430370	A11_only
chr8	128392712	128393117	A11_only
chr8	66077353	66077873	A11_only
chr2	71710971	71711543	A11_only
chr5	127370120	127370908	A11_only
chr6	136503750	136504147	A11_only
chr18	21128538	21128948	A11_only
chr4	151251296	151251781	A11_only
chr8	103634935	103635374	A11_only
chr4	127734568	127735049	A11_only
chr9	28328181	28328699	A11_only
chr3	87903324	87904108	A11_only
chr12	116863377	116863777	A11_only
chr17	70963679	70963875	A11_only
chr8	120381163	120381579	A11_only
chr7	37639846	37640263	A11_only
chr14	79881751	79882195	A11_only
chr10	15333586	15334218	A11_only
chr13	101624172	101624532	A11_only
chr7	92687988	92688436	A11_only
chr11	48295182	48295540	A11_only
chr11	88528667	88529224	A11_only
chr8	126837942	126838501	A11_only
chr12	104496310	104496738	A11_only
chr15	56111461	56111951	A11_only
chr3	46503662	46504244	A11_only
chr5	119689863	119690315	A11_only
chr16	55133140	55133518	A11_only
chr5	74158998	74159584	A11_only
chr8	124218239	124219115	A11_only
chr2	124095138	124095535	A11_only
chr15	85179440	85179882	A11_only
chr15	23220729	23221256	A11_only
chr13	32162511	32163012	A11_only
chr3	41241639	41242169	A11_only
chr4	85139189	85139606	A11_only
chr7	94565247	94566209	A11_only
chr3	39629892	39630574	A11_only
chr7	70834787	70835436	A11_only
chr5	134790184	134790870	A11_only
chr1	129837736	129838149	A11_only
chr6	81041702	81042187	A11_only
chr9	41672845	41673304	A11_only
chr18	66202643	66203090	A11_only
chr6	101554853	101555416	A11_only
chr3	5089596	5090026	A11_only
chr11	82518758	82519316	A11_only
chr1	20328800	20329164	A11_only
chr8	91926095	91926551	A11_only
chr5	86719369	86719751	A11_only
chr16	55283646	55284153	A11_only
chr2	45904627	45905303	A11_only
chr13	10112731	10113123	A11_only
chr18	84425879	84426320	A11_only
chr15	9134924	9135419	A11_only
chr12	36858537	36859113	A11_only
chr14	78993442	78993826	A11_only
chr3	64772159	64772558	A11_only
chr6	126750715	126751149	A11_only
chr2	57851949	57852374	A11_only
chr2	57878507	57878885	A11_only
chr2	45023821	45024269	A11_only
chr10	31307129	31307542	A11_only
chr13	101189999	101190393	A11_only
chr13	85904931	85905425	A11_only
chrX	12307420	12307830	A11_only
chr11	32902692	32903135	A11_only
chr6	66975019	66975417	A11_only
chr12	97161462	97161994	A11_only
chr3	123208736	123209158	A11_only
chr8	49710988	49711459	A11_only
chr4	150828446	150828864	A11_only
chr1	168885821	168886220	A11_only
chr14	28264481	28265121	A11_only
chr2	51234430	51234845	A11_only
chr4	59783989	59784364	A11_only
chr7	130226142	130226553	A11_only
chr8	28574271	28574824	A11_only
chr13	38980005	38980420	A11_only
chr2	38067840	38068542	A11_only
chr8	8619270	8619948	A11_only
chr4	20241637	20242063	A11_only
chr14	48770814	48771312	A11_only
chrX	137755020	137755640	A11_only
chr3	138644326	138644971	A11_only
chr13	99901586	99903582	A11_only
chr10	102207477	102208145	A11_only
chr12	99344547	99345431	A11_only
chr7	142196422	142196793	A11_only
chr2	58786781	58787458	A11_only
chr4	104688153	104688602	A11_only
chr7	137294320	137294802	A11_only
chr17	74956455	74956903	A11_only
chr18	41786556	41787046	A11_only
chr8	24124180	24124554	A11_only
chr6	72666854	72667255	A11_only
chr12	95474635	95474989	A11_only
chr16	84965934	84966382	A11_only
chr3	137535795	137536479	A11_only
chr4	26589243	26589800	A11_only
chr3	67602925	67603436	A11_only
chr11	112146236	112146728	A11_only
chr3	30437779	30438327	A11_only
chr5	80704848	80705449	A11_only
chr10	104592088	104592494	A11_only
chr12	58874371	58874918	A11_only
chr8	78094420	78094857	A11_only
chr10	38677492	38677922	A11_only
chr14	92172601	92173235	A11_only
chr14	106412572	106413457	A11_only
chr1	168633948	168634427	A11_only
chr14	28252413	28253196	A11_only
chr16	51722663	51723128	A11_only
chr19	31325114	31325620	A11_only
chr4	81749782	81750383	A11_only
chr18	53116866	53117641	A11_only
chr1	50619834	50620209	A11_only
chr5	142127877	142128558	A11_only
chr18	48245203	48245681	A11_only
chr16	74054081	74054528	A11_only
chr7	70219274	70219763	A11_only
chr14	76811070	76811808	A11_only
chr11	34284301	34284748	A11_only
chr6	125784783	125785172	A11_only
chr11	37882693	37883041	A11_only
chr13	38776603	38777061	A11_only
chr19	42354070	42354722	A11_only
chr19	30371938	30372602	A11_only
chr14	8732949	8733551	A11_only
chr5	90790032	90790446	A11_only
chr9	15502385	15502836	A11_only
chr14	63313497	63314093	A11_only
chr1	43398879	43399478	A11_only
chr11	63249960	63250445	A11_only
chr10	102967105	102967747	A11_only
chr14	33732685	33733059	A11_only
chr7	98686058	98686603	A11_only
chr2	172753775	172754308	A11_only
chr4	59708876	59709283	A11_only
chr2	51207508	51208022	A11_only
chr1	163377723	163378660	A11_only
chr5	53240125	53240509	A11_only
chr9	10016311	10016706	A11_only
chr3	5078709	5079201	A11_only
chr8	120896061	120896460	A11_only
chr7	136415969	136417011	A11_only
chr1	81359480	81359872	A11_only
chr6	61286001	61286443	A11_only
chr13	114712622	114712983	A11_only
chr4	84793200	84793652	A11_only
chr5	30191663	30192067	A11_only
chr4	105170193	105170561	A11_only
chr17	65322210	65322631	A11_only
chrY	90740989	90743964	A11_only
chr1	17538244	17538633	A11_only
chr14	93805951	93806401	A11_only
chr11	34959218	34959570	A11_only
chr2	74681743	74682348	A11_only
chr19	32614825	32615281	A11_only
chr3	55612602	55613119	A11_only
chr10	64388976	64389455	A11_only
chr17	86358469	86358876	A11_only
chr11	46102004	46102433	A11_only
chr12	119357729	119358622	A11_only
chr11	101901341	101901728	A11_only
chr16	34962887	34963459	A11_only
chr1	47398321	47398812	A11_only
chr4	97722239	97722735	A11_only
chr12	30286812	30287210	A11_only
chr5	66562995	66563379	A11_only
chr18	66510442	66510866	A11_only
chr8	7575360	7575837	A11_only
chr6	15879992	15880663	A11_only
chr9	86105841	86106249	A11_only
chr2	133635483	133635846	A11_only
chr2	59699909	59700317	A11_only
chr1	57096139	57096727	A11_only
chr16	63580424	63580835	A11_only
chr15	35540712	35541259	A11_only
chr1	31149515	31149945	A11_only
chr12	93683055	93683434	A11_only
chr12	112363449	112363950	A11_only
chr8	9805504	9805854	A11_only
chr3	39884257	39884722	A11_only
chr17	17490930	17491634	A11_only
chr2	63272677	63273069	A11_only
chr2	59593369	59594135	A11_only
chr8	103445289	103445795	A11_only
chr14	71954468	71954983	A11_only
chr2	50008321	50008712	A11_only
chr8	78825595	78826403	A11_only
chr3	141996292	141996742	A11_only
chr2	114890074	114890516	A11_only
chr8	119208042	119208430	A11_only
chr11	103311278	103311665	A11_only
chr14	100889706	100890180	A11_only
chr10	120462986	120463425	A11_only
chr2	59987416	59987861	A11_only
chr16	27962835	27963342	A11_only
chr10	31174057	31174571	A11_only
chr19	3641766	3642241	A11_only
chr8	18216591	18217046	A11_only
chr15	25787541	25787934	A11_only
chr1	82452138	82452609	A11_only
chr9	71540235	71540604	A11_only
chr5	98940774	98941168	A11_only
chr1	180036165	180036524	A11_only
chr1	64863500	64863883	A11_only
chr11	36698196	36698567	A11_only
chr2	125448740	125449213	A11_only
chr5	119286634	119287001	A11_only
chr17	43069135	43069494	A11_only
chr10	91282124	91282571	A11_only
chrX	35992107	35992855	A11_only
chr7	88457993	88458475	A11_only
chr1	61295044	61295539	A11_only
chr7	82771281	82771914	A11_only
chr3	66337067	66337516	A11_only
chr13	113966574	113966952	A11_only
chr16	24144882	24145509	A11_only
chr14	80113175	80113594	A11_only
chr1	76759855	76760237	A11_only
chr1	91614047	91614436	A11_only
chr2	142068549	142069003	A11_only
chr15	51130331	51130696	A11_only
chr5	112596031	112596410	A11_only
chr2	114913756	114914228	A11_only
chr8	12278495	12279027	A11_only
chr10	9438314	9438699	A11_only
chr6	96714498	96714922	A11_only
chr17	5324452	5324956	A11_only
chr14	122851900	122852321	A11_only
chr8	24509571	24510003	A11_only
chr13	16952049	16952416	A11_only
chr1	190408933	190409222	A11_only
chr18	86744564	86745047	A11_only
chr11	96431822	96432250	A11_only
chr7	132407857	132408353	A11_only
chr17	16178018	16178506	A11_only
chr11	46372941	46373468	A11_only
chr1	94876483	94877015	A11_only
chr18	48400626	48401018	A11_only
chr12	5996916	5997464	A11_only
chr13	56167721	56168774	A11_only
chr3	119378462	119378909	A11_only
chr3	147096237	147096742	A11_only
chr4	125021167	125021581	A11_only
chr1	77307895	77308509	A11_only
chr18	26557609	26557987	A11_only
chrX	13705159	13705515	A11_only
chr6	136716133	136716674	A11_only
chr8	56815875	56816310	A11_only
chr10	105284203	105284753	A11_only
chr2	90745350	90745772	A11_only
chr4	105169096	105169530	A11_only
chr10	54721121	54721558	A11_only
chr2	35337969	35338413	A11_only
chr6	144854978	144855567	A11_only
chr6	91182209	91182592	A11_only
chr18	28576888	28577358	A11_only
chr6	16785230	16785587	A11_only
chr6	141584723	141585353	A11_only
chr4	100447218	100447566	A11_only
chr12	89530963	89531317	A11_only
chr4	86481100	86482040	A11_only
chr3	149842076	149842638	A11_only
chr10	73092086	73092505	A11_only
chr17	81654513	81655026	A11_only
chr18	53401598	53402114	A11_only
chr11	75052206	75052558	A11_only
chr2	18370677	18371119	A11_only
chr2	68292980	68293331	A11_only
chr8	36480291	36480650	A11_only
chr2	58777843	58778272	A11_only
chr12	54064916	54065569	A11_only
chr17	83112479	83112811	A11_only
chr3	117723176	117723741	A11_only
chr4	33287592	33288024	A11_only
chr1	159770345	159770694	A11_only
chr19	57241862	57242294	A11_only
chr16	51764441	51764769	A11_only
chr4	148656509	148657099	A11_only
chr1	161982858	161983409	A11_only
chr11	116716525	116717111	A11_only
chr15	83639137	83639594	A11_only
chr12	58425139	58425522	A11_only
chr12	94031451	94031805	A11_only
chr16	79322248	79322641	A11_only
chr9	76905515	76905886	A11_only
chr14	117332278	117332763	A11_only
chr8	108988020	108988429	A11_only
chr14	29266935	29267458	A11_only
chr3	137323897	137324206	A11_only
chr15	6320421	6320942	A11_only
chr19	26551397	26551827	A11_only
chr5	13700963	13701343	A11_only
chr4	100180311	100180857	A11_only
chr6	53549365	53549875	A11_only
chr16	70493351	70493911	A11_only
chr6	104668517	104668979	A11_only
chr11	64590026	64590387	A11_only
chr7	92248602	92249035	A11_only
chr4	58150377	58150757	A11_only
chr5	133505379	133506068	A11_only
chr13	36529551	36529983	A11_only
chr5	131924270	131924643	A11_only
chr5	12569444	12570064	A11_only
chr16	57532181	57532684	A11_only
chr3	145764973	145765373	A11_only
chr12	38835956	38836362	A11_only
chr17	30365559	30366078	A11_only
chr16	81739331	81739886	A11_only
chr2	57374231	57374790	A11_only
chr8	109155446	109155854	A11_only
chr18	56248501	56248896	A11_only
chr9	107723767	107724372	A11_only
chr6	127618730	127619042	A11_only
chr4	85992739	85993153	A11_only
chr8	111808978	111809330	A11_only
chr9	28689514	28689971	A11_only
chr10	111784078	111784442	A11_only
chr14	36205219	36205563	A11_only
chr14	9520600	9520973	A11_only
chr12	28015679	28016033	A11_only
chr5	50512458	50512858	A11_only
chr5	98427606	98428005	A11_only
chr15	42443147	42443521	A11_only
chr6	87994454	87994843	A11_only
chr13	80000289	80001389	A11_only
chr18	54885477	54886232	A11_only
chr3	39918236	39918869	A11_only
chr3	82805748	82806198	A11_only
chr8	41529468	41529899	A11_only
chr4	121230982	121231444	A11_only
chr10	66921547	66922137	A11_only
chr10	68354573	68355165	A11_only
chr4	35068801	35069223	A11_only
chr14	102854230	102854584	A11_only
chr5	5012600	5013056	A11_only
chr8	57293339	57293828	A11_only
chr14	114877529	114878622	A11_only
chr5	33502150	33502682	A11_only
chr2	104443111	104443447	A11_only
chr12	71867710	71868119	A11_only
chrX	105566295	105566679	A11_only
chr2	174019930	174020322	A11_only
chr3	29197870	29198354	A11_only
chr14	48303020	48303459	A11_only
chr6	114919472	114919836	A11_only
chr3	130858455	130859118	A11_only
chr3	53289564	53289990	A11_only
chr14	62349942	62350322	A11_only
chr4	128342214	128342529	A11_only
chr13	23498761	23499172	A11_only
chr14	11702690	11703159	A11_only
chr5	133579801	133580408	A11_only
chr14	85557464	85557969	A11_only
chr11	11833230	11833733	A11_only
chr8	31269476	31269865	A11_only
chr3	50953131	50953501	A11_only
chr1	187674695	187675094	A11_only
chr10	8213905	8214354	A11_only
chr1	95401947	95402358	A11_only
chr7	25278394	25279051	A11_only
chr3	147696855	147697191	A11_only
chr5	12583170	12583600	A11_only
chr4	57739853	57740241	A11_only
chr13	43013904	43014367	A11_only
chr13	102627791	102628167	A11_only
chr12	10422394	10422734	A11_only
chr3	81034483	81034908	A11_only
chr8	86254534	86254979	A11_only
chr3	134190159	134190504	A11_only
chr16	43408684	43409080	A11_only
chr6	117670976	117671462	A11_only
chr8	36016019	36016388	A11_only
chr2	77342450	77342774	A11_only
chr19	38538393	38538746	A11_only
chr9	103657477	103657950	A11_only
chr9	107435136	107435521	A11_only
chr17	41122786	41123286	A11_only
chr8	41573229	41573644	A11_only
chr5	131990447	131990905	A11_only
chr4	73041455	73041993	A11_only
chr1	76905957	76906350	A11_only
chr14	98071866	98072224	A11_only
chr5	39052912	39053293	A11_only
chr15	42417513	42417915	A11_only
chr11	51852328	51852887	A11_only
chrX	70319164	70319695	A11_only
chr11	57298877	57299244	A11_only
chr5	119643852	119644178	A11_only
chr6	16765309	16765713	A11_only
chr5	47622688	47623022	A11_only
chr3	102253732	102254410	A11_only
chr13	106471303	106471726	A11_only
chr3	38440384	38440753	A11_only
chr14	118877445	118877856	A11_only
chr8	53982245	53982823	A11_only
chr7	29276676	29277103	A11_only
chr1	137778487	137778872	A11_only
chr1	73764588	73765020	A11_only
chr8	113985424	113986128	A11_only
chr8	50742072	50742460	A11_only
chr6	73633542	73633921	A11_only
chr10	83123052	83123398	A11_only
chrX	165192352	165192731	A11_only
chr15	52095764	52096175	A11_only
chr15	99169965	99171808	A11_only
chr8	96874631	96875038	A11_only
chr12	96821376	96821741	A11_only
chr3	38806210	38806699	A11_only
chr13	117984422	117984785	A11_only
chr11	47452436	47452923	A11_only
chr14	59438809	59439256	A11_only
chr6	93533478	93533837	A11_only
chr2	108935701	108936342	A11_only
chr1	96321232	96321588	A11_only
chr4	7543107	7543500	A11_only
chr13	111236464	111236894	A11_only
chr1	90132344	90132723	A11_only
chr2	129537012	129537541	A11_only
chr2	60086644	60087165	A11_only
chr13	32273252	32273659	A11_only
chr16	48788568	48788952	A11_only
chr15	91724365	91725054	A11_only
chr16	73323138	73323649	A11_only
chr8	15786993	15787418	A11_only
chr13	92899103	92899515	A11_only
chr10	68140975	68141360	A11_only
chr13	110032024	110032427	A11_only
chr16	42033207	42033605	A11_only
chr6	8010832	8011269	A11_only
chr3	136444628	136444997	A11_only
chr4	13409436	13409983	A11_only
chr8	44360772	44361153	A11_only
chr4	48905241	48905613	A11_only
chr8	102533776	102534354	A11_only
chr5	72480426	72480822	A11_only
chr9	76896299	76896754	A11_only
chr15	76114130	76114535	A11_only
chr3	102657016	102657455	A11_only
chr9	79626372	79626723	A11_only
chr9	71413226	71413597	A11_only
chr15	32330488	32330886	A11_only
chr15	31981749	31982101	A11_only
chr14	90005039	90005441	A11_only
chr4	29133615	29133982	A11_only
chr6	34613078	34613453	A11_only
chr12	38213527	38213843	A11_only
chr11	85583785	85584407	A11_only
chr1	24633996	24634349	A11_only
chr11	35066117	35066529	A11_only
chr16	92163714	92164052	A11_only
chr3	37906988	37907560	A11_only
chr18	55309525	55309984	A11_only
chr12	34547585	34548063	A11_only
chr11	18653503	18653832	A11_only
chr17	67109389	67109847	A11_only
chr2	33761534	33761870	A11_only
chr2	76139585	76139931	A11_only
chr16	92745641	92746105	A11_only
chr13	25611933	25612360	A11_only
chr7	71648387	71648902	A11_only
chr11	25644898	25645356	A11_only
chr1	77403368	77403840	A11_only
chr8	127438682	127439092	A11_only
chr17	62691845	62692225	A11_only
chr2	45041644	45042078	A11_only
chr1	190872206	190872746	A11_only
chr1	154994122	154994437	A11_only
chr12	66847499	66847819	A11_only
chr3	40139687	40140098	A11_only
chr3	38955959	38956509	A11_only
chr15	25710714	25711159	A11_only
chr12	34269593	34270155	A11_only
chr1	55896759	55897231	A11_only
chr7	34918950	34919363	A11_only
chr6	31672569	31673077	A11_only
chr3	50483316	50483751	A11_only
chr14	49739269	49739623	A11_only
chr17	73548992	73549371	A11_only
chr3	52112300	52112744	A11_only
chrX	51398939	51399476	A11_only
chr3	141621284	141621699	A11_only
chr3	157105566	157106300	A11_only
chr1	21528070	21528459	A11_only
chr9	100510816	100511161	A11_only
chr4	100522004	100522377	A11_only
chr9	42827854	42828211	A11_only
chr6	72218442	72218813	A11_only
chr1	157741159	157741571	A11_only
chr6	53383619	53384034	A11_only
chr16	45877187	45877570	A11_only
chr10	68170086	68170455	A11_only
chr5	54295526	54295974	A11_only
chr3	149475961	149476456	A11_only
chr4	7311861	7312292	A11_only
chr10	98654066	98654429	A11_only
chr9	28597728	28598113	A11_only
chr2	54318629	54319008	A11_only
chr1	77107360	77107797	A11_only
chr11	36705228	36705582	A11_only
chr2	79010430	79010762	A11_only
chr14	110417581	110417932	A11_only
chr8	35948732	35949177	A11_only
chr8	122044031	122044458	A11_only
chr9	75414315	75414644	A11_only
chr3	51206660	51207007	A11_only
chr4	103667457	103667953	A11_only
chr11	21399103	21399471	A11_only
chr19	27932054	27932412	A11_only
chr1	40236732	40237059	A11_only
chr6	24557760	24558114	A11_only
chr1	138332382	138332781	A11_only
chr16	64147042	64147608	A11_only
chr8	44070853	44071349	A11_only
chr19	24815798	24816277	A11_only
chr1	51029092	51029674	A11_only
chr5	20498838	20499273	A11_only
chr3	142228640	142229061	A11_only
chr10	95184064	95184396	A11_only
chr11	26781918	26782259	A11_only
chr14	79510445	79510854	A11_only
chr18	47546276	47546697	A11_only
chr2	171209285	171209633	A11_only
chr4	138463333	138463717	A11_only
chr4	22089781	22090146	A11_only
chr5	17928597	17929447	A11_only
chr10	117022653	117023010	A11_only
chr9	48154872	48155168	A11_only
chr12	60139795	60140119	A11_only
chr17	47646593	47646966	A11_only
chr4	150128870	150129218	A11_only
chr8	30359487	30359854	A11_only
chr5	107251607	107252260	A11_only
chrX	42557773	42558086	A11_only
chr1	56818006	56818475	A11_only
chr18	86743328	86743659	A11_only
chr8	61282916	61283491	A11_only
chr11	96316277	96316726	A11_only
chr2	13372381	13372772	A11_only
chr19	57274958	57275302	A11_only
chr2	79803049	79803468	A11_only
chr7	125251124	125251468	A11_only
chr9	86230476	86231026	A11_only
chr12	104674852	104675249	A11_only
chr10	75098522	75098882	A11_only
chr5	21381866	21382268	A11_only
chr2	110671156	110671647	A11_only
chr1	163629985	163630329	A11_only
chr2	124616826	124617296	A11_only
chr1	61321376	61321793	A11_only
chr3	30109673	30110053	A11_only
chr18	56303394	56303586	A11_only
chr5	12634798	12635283	A11_only
chr2	114919173	114919647	A11_only
chr6	94822812	94823156	A11_only
chr1	53197554	53197910	A11_only
chr6	87250625	87250964	A11_only
chr10	74441060	74441584	A11_only
chr18	84407371	84407704	A11_only
chr1	184300172	184300481	A11_only
chr6	30712989	30713329	A11_only
chr3	53102271	53102711	A11_only
chr19	42205240	42205617	A11_only
chr16	51989240	51989575	A11_only
chr13	98601301	98601597	A11_only
chr5	90162959	90163361	A11_only
chr17	75182380	75182812	A11_only
chr6	82457045	82457464	A11_only
chr4	9682327	9682738	A11_only
chr12	41566162	41566671	A11_only
chr3	26831454	26831796	A11_only
chr6	33518665	33519076	A11_only
chr15	90356802	90357221	A11_only
chr2	156721097	156721482	A11_only
chr4	63979604	63979949	A11_only
chr8	116124315	116124762	A11_only
chr1	59399530	59399979	A11_only
chr13	42093081	42093446	A11_only
chr13	97228940	97229610	A11_only
chr13	107887274	107887679	A11_only
chr16	71156838	71157245	A11_only
chr15	43803286	43803687	A11_only
chr15	54014327	54014693	A11_only
chr4	100299885	100300250	A11_only
chr5	134901178	134901514	A11_only
chr1	41006994	41007472	A11_only
chr17	57855964	57856180	A11_only
chr3	40080445	40081026	A11_only
chr3	141993588	141993923	A11_only
chr16	41002558	41002938	A11_only
chr14	117722511	117723353	A11_only
chr8	83756813	83756977	A11_only
chr3	30968794	30969189	A11_only
chr18	15155989	15156480	A11_only
chr5	106116053	106116434	A11_only
chr19	14301207	14301746	A11_only
chr12	3850396	3850911	A11_only
chr10	7953482	7953844	A11_only
chr5	77579949	77580255	A11_only
chr6	73027057	73027522	A11_only
chr1	178920110	178920565	A11_only
chr1	137562068	137562412	A11_only
chr16	91802632	91802988	A11_only
chrX	118904237	118904497	A11_only
chr5	22210731	22211239	A11_only
chr18	56046217	56046879	A11_only
chr13	48780192	48780551	A11_only
chr1	126945811	126946285	A11_only
chr10	97352549	97352946	A11_only
chr6	47737927	47738230	A11_only
chr11	85663726	85664155	A11_only
chr15	15700113	15700498	A11_only
chr3	39688147	39688464	A11_only
chr2	51209173	51209591	A11_only
chr6	70933802	70934169	A11_only
chr12	63759763	63760146	A11_only
chr1	53123074	53123459	A11_only
chr6	30538258	30538630	A11_only
chr15	59563599	59563988	A11_only
chr17	11054431	11054791	A11_only
chr3	79387619	79387994	A11_only
chr2	135752405	135752869	A11_only
chr4	106150882	106151232	A11_only
chr18	47418209	47418564	A11_only
chr15	13225063	13225415	A11_only
chr14	121520896	121521321	A11_only
chr2	124857475	124857943	A11_only
chr8	14815121	14815466	A11_only
chr10	63182468	63182966	A11_only
chr4	99992028	99992785	A11_only
chr9	54395996	54396389	A11_only
chr8	23494889	23495222	A11_only
chr2	135929521	135929867	A11_only
chr13	60322574	60322975	A11_only
chr10	120275454	120275874	A11_only
chr6	99999152	99999510	A11_only
chr5	46086222	46086534	A11_only
chr2	114734892	114735265	A11_only
chr11	68192863	68193230	A11_only
chr11	64542647	64542955	A11_only
chr11	36334097	36334481	A11_only
chr14	62236518	62236852	A11_only
chr1	168798857	168799278	A11_only
chr11	99134672	99135009	A11_only
chr12	9591084	9591457	A11_only
chr5	136874331	136874632	A11_only
chr2	114775745	114776184	A11_only
chr15	103302295	103302696	A11_only
chrX	157407334	157407698	A11_only
chr4	10717857	10718199	A11_only
chr11	19068850	19069169	A11_only
chr4	97344394	97344736	A11_only
chr15	40481223	40481569	A11_only
chr3	152129140	152129648	A11_only
chr8	80030558	80030917	A11_only
chr17	61735908	61736341	A11_only
chr9	115648886	115649197	A11_only
chr14	21850934	21851367	A11_only
chr2	83028016	83028351	A11_only
chr3	126413326	126413669	A11_only
chr12	12655286	12655867	A11_only
chr2	37923561	37923951	A11_only
chr16	71928009	71928338	A11_only
chr16	85062711	85063055	A11_only
chr12	31782289	31782595	A11_only
chr9	106078459	106078785	A11_only
chr5	49317958	49318292	A11_only
chr5	142041341	142041705	A11_only
chr13	26080341	26080941	A11_only
chr1	144098853	144099168	A11_only
chr17	79578316	79578664	A11_only
chr10	84089307	84089712	A11_only
chr8	86779353	86779764	A11_only
chr18	69048523	69048841	A11_only
chr16	83153670	83154019	A11_only
chr5	72144021	72144326	A11_only
chrX	83592498	83603470	A11_only
chr11	114000079	114000429	A11_only
chr15	62994945	62995304	A11_only
chr2	124207959	124208344	A11_only
chr16	90913273	90913709	A11_only
chr12	79898391	79898765	A11_only
chr4	106827767	106828100	A11_only
chr8	6873210	6873681	A11_only
chr6	47742189	47742486	A11_only
chr8	105519607	105519946	A11_only
chr1	79406459	79406878	A11_only
chr2	157531575	157532173	A11_only
chr9	31919763	31920083	A11_only
chr5	22229229	22229529	A11_only
chr2	78858032	78858410	A11_only
chrX	10734283	10734606	A11_only
chr2	140623496	140623937	A11_only
chr11	36832703	36833051	A11_only
chr11	85775604	85775939	A11_only
chr1	153658994	153659381	A11_only
chr2	144228787	144229209	A11_only
chr11	11462024	11462451	A11_only
chr4	151221435	151221865	A11_only
chr4	72200678	72201052	A11_only
chr8	103150340	103150756	A11_only
chr14	20826301	20826676	A11_only
chr11	81394495	81394952	A11_only
chr8	61844486	61844857	A11_only
chr13	42766983	42767323	A11_only
chrX	50850558	50850970	A11_only
chr1	13314068	13314407	A11_only
chr1	165882159	165882569	A11_only
chr11	77855451	77855832	A11_only
chr13	45810327	45810691	A11_only
chr2	128331288	128331617	A11_only
chr16	24168352	24168714	A11_only
chr3	124270585	124270950	A11_only
chr7	70837510	70837820	A11_only
chr15	16197211	16197912	A11_only
chr4	128386917	128387378	A11_only
chr6	66125014	66125386	A11_only
chr16	96903341	96903504	A11_only
chr19	58022752	58023410	A11_only
chr9	111072106	111072397	A11_only
chr3	30258472	30258790	A11_only
chr4	91230614	91231024	A11_only
chr4	80911822	80912177	A11_only
chr12	99650030	99650367	A11_only
chr18	79028054	79028718	A11_only
chr1	71304488	71304877	A11_only
chr5	119427778	119428112	A11_only
chr16	57529699	57530031	A11_only
chr12	37538803	37539112	A11_only
chr14	8005349	8005694	A11_only
chr9	54799870	54800202	A11_only
chr15	35271963	35272335	A11_only
chr7	131337581	131337881	A11_only
chr1	168754012	168754511	A11_only
chr6	63797658	63798033	A11_only
chr12	31936751	31937167	A11_only
chr1	59334288	59334908	A11_only
chr10	84884174	84884538	A11_only
chr4	130568140	130568469	A11_only
chr15	50264819	50265218	A11_only
chrX	6495540	6495862	A11_only
chr14	72042293	72042696	A11_only
chr7	35676866	35677213	A11_only
chr17	81250629	81251021	A11_only
chr1	22293326	22293765	A11_only
chr10	92438543	92438879	A11_only
chr9	35380669	35381142	A11_only
chr1	124808787	124809105	A11_only
chr5	132209644	132210055	A11_only
chr2	49980830	49981220	A11_only
chr10	126165258	126165557	A11_only
chr11	19310965	19311278	A11_only
chr14	95571284	95571598	A11_only
chr8	60332618	60332929	A11_only
chr4	100795427	100795904	A11_only
chr1	61180507	61180913	A11_only
chr9	71527469	71527830	A11_only
chr3	99644275	99644586	A11_only
chr6	15321398	15321998	A11_only
chr3	145403859	145404266	A11_only
chr7	105787312	105787657	A11_only
chr12	17712678	17713075	A11_only
chr12	85243232	85243590	A11_only
chr15	21080045	21080536	A11_only
chr18	13917533	13918088	A11_only
chr7	98989776	98990096	A11_only
chr6	5081165	5081522	A11_only
chr5	12579489	12579841	A11_only
chr5	141390584	141390928	A11_only
chr9	47570297	47570608	A11_only
chr16	90037034	90037334	A11_only
chr3	149313162	149313467	A11_only
chr1	153912869	153913243	A11_only
chr4	148504531	148504899	A11_only
chr17	66438646	66439164	A11_only
chr3	128113181	128113492	A11_only
chr9	17454395	17454714	A11_only
chr8	49096430	49096872	A11_only
chr15	26692595	26693007	A11_only
chr7	98919119	98919467	A11_only
chr10	96473316	96473676	A11_only
chr2	83730104	83730560	A11_only
chr2	16460421	16460712	A11_only
chr16	74783867	74784253	A11_only
chr6	16668446	16668848	A11_only
chr3	150149094	150149536	A11_only
chr17	81377799	81378144	A11_only
chr13	70096525	70096951	A11_only
chr2	101612435	101612807	A11_only
chr10	59973200	59973583	A11_only
chr13	47974785	47975078	A11_only
chr19	42345384	42345722	A11_only
chr15	16337809	16338254	A11_only
chr13	111104730	111105157	A11_only
chr6	94647469	94647816	A11_only
chr6	84426628	84427019	A11_only
chr16	73462570	73462910	A11_only
chr14	106211063	106211387	A11_only
chr4	110120887	110121231	A11_only
chr1	40233590	40234150	A11_only
chr6	53638634	53638988	A11_only
chrX	104484486	104484860	A11_only
chr5	98936692	98937015	A11_only
chr14	118682315	118682643	A11_only
chr13	29405285	29405655	A11_only
chr3	137616537	137616875	A11_only
chr18	31692604	31692951	A11_only
chr15	25000214	25000532	A11_only
chr7	121589374	121589718	A11_only
chr7	107651742	107652183	A11_only
chr11	84361599	84362089	A11_only
chr18	71355075	71355432	A11_only
chr8	80318482	80318814	A11_only
chr5	49653725	49654261	A11_only
chr13	34466089	34466423	A11_only
chr14	82895964	82896373	A11_only
chr10	25730516	25730893	A11_only
chr17	8396469	8396816	A11_only
chrX	143851437	143851873	A11_only
chr1	59833561	59833910	A11_only
chr6	94760416	94760788	A11_only
chr2	124952820	124953215	A11_only
chrX	53456759	53457112	A11_only
chr16	6053112	6053456	A11_only
chr17	83895437	83895845	A11_only
chr13	58985984	58986497	A11_only
chr5	3199113	3199473	A11_only
chr13	111409522	111409821	A11_only
chr19	40425457	40425821	A11_only
chr10	41145437	41145873	A11_only
chr2	122929897	122930243	A11_only
chr3	108166554	108166886	A11_only
chr5	67691053	67691413	A11_only
chr6	52940928	52941248	A11_only
chr7	96533043	96533473	A11_only
chrX	159831166	159831531	A11_only
chrX	37919116	37919411	A11_only
chr11	36037704	36038061	A11_only
chrX	69510565	69510931	A11_only
chr1	187300938	187301265	A11_only
chr14	102312910	102313309	A11_only
chr8	38525304	38525667	A11_only
chr14	95975545	95975858	A11_only
chr4	104415441	104415748	A11_only
chr4	105670302	105670596	A11_only
chr5	16496316	16496781	A11_only
chr10	94824262	94824646	A11_only
chr1	7100639	7101010	A11_only
chr3	141659018	141659335	A11_only
chr11	95344238	95344539	A11_only
chr2	133399078	133399600	A11_only
chr13	7821200	7821539	A11_only
chr6	55666803	55667174	A11_only
chr17	88165304	88165809	A11_only
chr2	3739640	3739938	A11_only
chr6	77081550	77081864	A11_only
chr3	130236215	130236526	A11_only
chr15	33513629	33513996	A11_only
chr16	63688894	63689199	A11_only
chr3	6183330	6183687	A11_only
chr2	171636844	171637239	A11_only
chr5	98696372	98696734	A11_only
chr8	48303155	48303527	A11_only
chr11	46213716	46214510	A11_only
chr8	8466505	8466828	A11_only
chr11	8402365	8402674	A11_only
chr6	4846771	4847081	A11_only
chr12	90206783	90207080	A11_only
chr7	95735469	95735774	A11_only
chr5	120008281	120008627	A11_only
chr3	58271587	58271787	A11_only
chr12	73348052	73348736	A11_only
chr2	165727488	165727816	A11_only
chr8	41526284	41526628	A11_only
chr7	124270042	124270410	A11_only
chr11	64065279	64065643	A11_only
chr3	81044899	81045348	A11_only
chrX	169213648	169213979	A11_only
chr5	133160311	133160663	A11_only
chr1	22293997	22294258	A11_only
chr8	99607812	99608225	A11_only
chr17	63268542	63268892	A11_only
chr13	114125041	114125354	A11_only
chr3	54540588	54540966	A11_only
chr9	103535254	103535574	A11_only
chr10	124213546	124213901	A11_only
chr10	115627437	115627838	A11_only
chr16	77602497	77602809	A11_only
chr10	9549994	9550358	A11_only
chr1	78647321	78647640	A11_only
chr5	74457955	74458328	A11_only
chr2	75370963	75371397	A11_only
chr2	40091742	40092094	A11_only
chr6	21530033	21530346	A11_only
chr13	25428957	25429305	A11_only
chr4	114624157	114624599	A11_only
chr13	15871423	15871774	A11_only
chr9	115491986	115492343	A11_only
chr2	21985402	21985721	A11_only
chrX	58306165	58306506	A11_only
chr5	151135965	151136313	A11_only
chr11	29359391	29359741	A11_only
chr18	54839164	54839501	A11_only
chr7	68479934	68480274	A11_only
chr16	39513556	39513910	A11_only
chr2	74480488	74480803	A11_only
chr1	73744101	73745029	A11_only
chr3	9137479	9137799	A11_only
chr14	102258321	102258666	A11_only
chr3	120235574	120235966	A11_only
chr9	9960673	9961086	A11_only
chr1	125489241	125489594	A11_only
chr15	80490529	80490868	A11_only
chr10	44607752	44608083	A11_only
chr12	92379133	92379486	A11_only
chr9	80176647	80176989	A11_only
chr1	100180154	100180355	A11_only
chr10	53859527	53859865	A11_only
chr1	82453378	82453652	A11_only
chr1	80110231	80110617	A11_only
chr6	122810637	122811071	A11_only
chr12	84861268	84862489	A11_only
chr11	70566603	70566952	A11_only
chr18	69967166	69967531	A11_only
chr1	55045384	55045689	A11_only
chrX	58312639	58312924	A11_only
chr10	122867441	122867932	A11_only
chr4	83796769	83797027	A11_only
chrX	161780633	161780974	A11_only
chr8	108729893	108730224	A11_only
chr9	32489965	32490267	A11_only
chrX	69367355	69367649	A11_only
chr12	36156575	36156891	A11_only
chr5	90728278	90728580	A11_only
chr8	117678852	117679154	A11_only
chr9	82103617	82103992	A11_only
chr6	106503970	106504297	A11_only
chr14	97521491	97521840	A11_only
chrX	97656458	97656783	A11_only
chr16	28419012	28419373	A11_only
chr5	103335881	103336200	A11_only
chr2	60811956	60812373	A11_only
chr4	33967268	33967583	A11_only
chr12	41777921	41778119	A11_only
chr11	28610919	28611287	A11_only
chr5	64389333	64389640	A11_only
chr15	53005169	53005552	A11_only
chr14	11231052	11231994	A11_only
chr1	40349427	40349711	A11_only
chr9	56643567	56643843	A11_only
chr9	87357561	87358004	A11_only
chr17	84081948	84082324	A11_only
chr3	141659493	141659828	A11_only
chr9	55807430	55807759	A11_only
chr13	56566368	56566679	A11_only
chr18	40064610	40064919	A11_only
chr3	148757552	148757951	A11_only
chr13	113879957	113880322	A11_only
chr4	132956349	132956669	A11_only
chr12	90237955	90238305	A11_only
chr10	67143650	67143967	A11_only
chr13	8451631	8451946	A11_only
chr13	37651432	37651770	A11_only
chr12	85298527	85298829	A11_only
chrX	52600797	52601153	A11_only
chr9	116552590	116552921	A11_only
chr12	103115098	103115515	A11_only
chr2	5632105	5632442	A11_only
chr8	48076915	48077268	A11_only
chr12	40897120	40897476	A11_only
chr8	28853079	28853359	A11_only
chr18	56666316	56666661	A11_only
chr6	67502078	67502292	A11_only
chr11	9145635	9145951	A11_only
chr2	173369054	173369374	A11_only
chr7	130834424	130834596	A11_only
chr7	69099689	69100104	A11_only
chr16	12162257	12162585	A11_only
chr5	124164900	124165293	A11_only
chr7	72704707	72705023	A11_only
chr13	37100885	37101199	A11_only
chr18	25557493	25557948	A11_only
chr12	57150303	57150619	A11_only
chr5	131371304	131371635	A11_only
chr19	34582798	34583098	A11_only
chr6	127656079	127656356	A11_only
chr12	7971742	7972032	A11_only
chrX	111836616	111836934	A11_only
chr16	31878222	31878509	A11_only
chr4	153763984	153764241	A11_only
chr2	118162530	118162903	A11_only
chr4	95073380	95073656	A11_only
chr16	25417922	25418236	A11_only
chr16	39189323	39189666	A11_only
chr13	118483051	118483436	A11_only
chr19	25785176	25785555	A11_only
chr6	36880662	36881015	A11_only
chr9	61155717	61156108	A11_only
chr6	96138877	96139246	A11_only
chr14	89985638	89986009	A11_only
chr2	6882477	6882819	A11_only
chr13	113597074	113597415	A11_only
chr3	124847472	124847740	A11_only
chr4	52747557	52747871	A11_only
chr3	78778997	78779306	A11_only
chr10	71306307	71306635	A11_only
chr18	11060117	11060519	A11_only
chr4	32515416	32515764	A11_only
chr2	30711748	30712115	A11_only
chr8	128446229	128446585	A11_only
chr6	94561408	94561688	A11_only
chr3	83160755	83161140	A11_only
chr17	27294212	27294517	A11_only
chr1	42223721	42224056	A11_only
chr9	51577131	51577478	A11_only
chr5	32428003	32428334	A11_only
chrX	84558193	84558493	A11_only
chr2	114878994	114879417	A11_only
chr9	66897246	66897576	A11_only
chr7	74372191	74372467	A11_only
chr1	163858430	163858746	A11_only
chr17	9775104	9775420	A11_only
chr14	11968133	11968460	A11_only
chr14	22288788	22289859	A11_only
chr9	24616242	24616558	A11_only
chr13	29716505	29716764	A11_only
chr18	69186210	69186554	A11_only
chr1	168414979	168415282	A11_only
chr8	102205675	102206023	A11_only
chr19	41613361	41613686	A11_only
chr3	102150040	102150388	A11_only
chrX	11927027	11927373	A11_only
chr3	25441294	25441614	A11_only
chr12	90269181	90269496	A11_only
chr13	71200738	71201145	A11_only
chr6	6117294	6117628	A11_only
chr10	99206321	99206680	A11_only
chr7	136157461	136157740	A11_only
chr8	6204390	6204741	A11_only
chr19	60168084	60168421	A11_only
chr2	171043984	171044284	A11_only
chr12	57563734	57564060	A11_only
chr13	56909660	56909947	A11_only
chr1	45320691	45321196	A11_only
chr6	52245909	52246286	A11_only
chr14	28679186	28679535	A11_only
chr2	172556222	172556492	A11_only
chr10	59845925	59846223	A11_only
chr17	51686104	51686388	A11_only
chr11	85384026	85384299	A11_only
chr11	112563059	112563463	A11_only
chr2	68124698	68124986	A11_only
chr13	75115902	75116218	A11_only
chr3	141067818	141068184	A11_only
chr10	51235691	51236054	A11_only
chr8	115043225	115043521	A11_only
chr5	50744066	50744406	A11_only
chr10	92632908	92633302	A11_only
chr1	108285066	108285347	A11_only
chr15	25208987	25209381	A11_only
chr6	8070437	8070738	A11_only
chr8	91953014	91953346	A11_only
chr5	41321626	41321951	A11_only
chr1	96003113	96003502	A11_only
chr6	29810944	29811257	A11_only
chr13	118490659	118490962	A11_only
chr7	4915172	4915448	A11_only
chr3	30007331	30007681	A11_only
chr8	102662872	102663205	A11_only
chr5	28460656	28460942	A11_only
chr16	29695382	29695682	A11_only
chr18	46721923	46722208	A11_only
chr5	132368817	132369128	A11_only
chr2	24413611	24413893	A11_only
chr17	94326149	94326481	A11_only
chr13	62733432	62733757	A11_only
chr3	62087339	62087832	A11_only
chr18	45841609	45841909	A11_only
chr5	23125457	23125761	A11_only
chr15	64351669	64351973	A11_only
chr9	25573881	25574259	A11_only
chr9	72061920	72062343	A11_only
chr2	111600856	111601193	A11_only
chrX	83590986	83592295	A11_only
chr17	11135700	11136042	A11_only
chr18	54699079	54699353	A11_only
chr14	28362385	28362731	A11_only
chr13	93934019	93934339	A11_only
chr14	104715817	104716060	A11_only
chr12	41426194	41426475	A11_only
chr18	38821894	38822195	A11_only
chr6	22003191	22003498	A11_only
chr6	101881051	101881357	A11_only
chr5	44480344	44480670	A11_only
chr9	36938475	36938815	A11_only
chr1	42298867	42299203	A11_only
chr5	151020152	151020501	A11_only
chr1	78539043	78539418	A11_only
chr1	72784024	72784339	A11_only
chr9	4190152	4190480	A11_only
chr14	118688699	118689045	A11_only
chr9	87356217	87356839	A11_only
chr3	105495082	105495412	A11_only
chr2	110474232	110474562	A11_only
chr5	42417099	42417406	A11_only
chr5	80248668	80248969	A11_only
chr12	12992974	12993271	A11_only
chr5	148153225	148153526	A11_only
chr5	96757638	96757913	A11_only
chr12	58639605	58639842	A11_only
chr17	3209896	3210214	A11_only
chr2	134077967	134078333	A11_only
chr3	119876911	119877199	A11_only
chr3	145261835	145262115	A11_only
chr6	51150220	51150558	A11_only
chr10	121927299	121927595	A11_only
chr9	95089969	95090269	A11_only
chr14	122568010	122568339	A11_only
chr14	21690566	21690866	A11_only
chr8	29879969	29880279	A11_only
chr3	16559805	16560095	A11_only
chr18	63710711	63711008	A11_only
chr13	32189464	32189764	A11_only
chr2	69856838	69857137	A11_only
chr10	122736843	122737208	A11_only
chr3	118695820	118696212	A11_only
chr12	105959487	105959679	A11_only
chr5	12488573	12488858	A11_only
chr15	102737297	102737583	A11_only
chr19	28593411	28593793	A11_only
chr12	60589494	60589848	A11_only
chr19	28003535	28003835	A11_only
chr14	122382095	122382403	A11_only
chr15	27774637	27774964	A11_only
chr11	32963652	32963947	A11_only
chr2	105792748	105793047	A11_only
chr5	81519037	81519314	A11_only
chr6	15724420	15724699	A11_only
chr6	54082475	54082824	A11_only
chr4	8650082	8650404	A11_only
chr7	98843707	98844022	A11_only
chr14	11439816	11440148	A11_only
chr1	59549051	59549373	A11_only
chr8	87752695	87752999	A11_only
chr7	135776634	135776937	A11_only
chr6	134511181	134511527	A11_only
chr13	115063042	115063345	A11_only
chr16	30236294	30236568	A11_only
chr3	95818105	95818404	A11_only
chr19	58468416	58468770	A11_only
chr8	121203875	121204141	A11_only
chr5	18164442	18164716	A11_only
chr2	34591603	34591950	A11_only
chr13	78623753	78624030	A11_only
chr17	74940852	74941166	A11_only
chr15	92971084	92971394	A11_only
chr9	27627525	27627865	A11_only
chr10	8933664	8933932	A11_only
chr1	138719360	138719649	A11_only
chr16	33124044	33124339	A11_only
chr17	11129841	11130116	A11_only
chr9	113157680	113157991	A11_only
chr6	16141169	16141469	A11_only
chr2	51865222	51865587	A11_only
chr1	119489835	119490079	A11_only
chr2	51206382	51206770	A11_only
chr12	11709020	11709329	A11_only
chr12	55987860	55988172	A11_only
chr4	132083984	132084289	A11_only
chr10	42706328	42706658	A11_only
chr8	49679887	49680176	A11_only
chr3	99752891	99753224	A11_only
chr5	30172222	30172513	A11_only
chr5	140975438	140975800	A11_only
chr18	26783211	26783586	A11_only
chr13	90039612	90039888	A11_only
chr2	50046755	50047049	A11_only
chr5	19543417	19543707	A11_only
chr1	187418208	187418560	A11_only
chr1	120759979	120760257	A11_only
chr15	96491879	96492160	A11_only
chr4	82039967	82040267	A11_only
chr13	76809021	76809320	A11_only
chr1	192809585	192809908	A11_only
chr1	158850426	158850718	A11_only
chr2	114061969	114062275	A11_only
chr2	48172631	48172921	A11_only
chr9	56639033	56639341	A11_only
chr7	73163869	73164185	A11_only
chr13	9834313	9834496	A11_only
chr5	128136266	128136586	A11_only
chr18	69270531	69270851	A11_only
chr11	36220446	36220710	A11_only
chr11	64434179	64434492	A11_only
chr10	28369798	28370122	A11_only
chr15	84219015	84219327	A11_only
chrX	42995404	42995679	A11_only
chr1	150165251	150165533	A11_only
chr10	88213748	88214074	A11_only
chr8	127553770	127554100	A11_only
chr3	133322069	133322347	A11_only
chr2	70494103	70494425	A11_only
chr3	144109060	144109390	A11_only
chr10	37137038	37137398	A11_only
chr3	66604546	66604924	A11_only
chr10	63185608	63185871	A11_only
chr7	80802050	80802392	A11_only
chr12	95022640	95022938	A11_only
chrX	153502402	153502701	A11_only
chr3	69617410	69617718	A11_only
chr3	117916429	117916709	A11_only
chr18	47441755	47442076	A11_only
chr4	59133479	59133814	A11_only
chr17	29712038	29712350	A11_only
chr10	87896631	87896984	A11_only
chr5	75010003	75010322	A11_only
chr16	37774521	37774816	A11_only
chr17	50495525	50495815	A11_only
chr14	7963747	7964074	A11_only
chr14	68981426	68981705	A11_only
chr4	106977384	106977652	A11_only
chr4	58151222	58151573	A11_only
chr4	88504948	88505261	A11_only
chr11	64032952	64033282	A11_only
chr14	25016683	25017014	A11_only
chr5	89018748	89019041	A11_only
chr17	91238825	91239122	A11_only
chr8	119389885	119390151	A11_only
chr16	28238596	28238888	A11_only
chr2	115384768	115385066	A11_only
chr4	153191476	153191766	A11_only
chr18	49117904	49118159	A11_only
chr4	20114558	20114869	A11_only
chr3	124752827	124753119	A11_only
chr17	50490501	50490750	A11_only
chr9	113566050	113566335	A11_only
chr3	18673364	18673714	A11_only
chr12	104738517	104738792	A11_only
chr12	9954785	9955031	A11_only
chr10	113440869	113441144	A11_only
chr2	10989444	10989731	A11_only
chr14	78038371	78038682	A11_only
chr10	102159028	102159399	A11_only
chr12	80199405	80199665	A11_only
chr6	119661043	119661308	A11_only
chr2	166182301	166182566	A11_only
chr3	102196439	102196716	A11_only
chr10	92298686	92298987	A11_only
chr13	81227907	81228200	A11_only
chr15	75733234	75733564	A11_only
chr8	87741208	87741519	A11_only
chr6	124856615	124856919	A11_only
chr11	32965203	32965451	A11_only
chr11	41261661	41261969	A11_only
chr17	80002666	80002955	A11_only
chr15	84475368	84475641	A11_only
chr15	51782650	51782935	A11_only
chr3	66376879	66377096	A11_only
chr17	82988888	82989099	A11_only
chr16	51589952	51590237	A11_only
chr18	58483135	58483392	A11_only
chr2	21960042	21960277	A11_only
chr19	41676486	41676754	A11_only
chr15	64365647	64365900	A11_only
chr6	35563382	35563643	A11_only
chr13	32479988	32480310	A11_only
chr1	59394623	59394895	A11_only
chr5	66853940	66854255	A11_only
chr10	95075190	95075529	A11_only
chr9	59139381	59139661	A11_only
chr17	10726055	10726349	A11_only
chrX	70087685	70087970	A11_only
chr18	13565161	13565446	A11_only
chr17	91238341	91238677	A11_only
chr19	40240601	40240909	A11_only
chr19	42356847	42357135	A11_only
chr7	58719504	58719886	A11_only
chr9	90442098	90442362	A11_only
chr2	78037633	78037934	A11_only
chr16	26248099	26248381	A11_only
chr13	63765992	63766320	A11_only
chr6	35759914	35760213	A11_only
chr10	50203557	50203927	A11_only
chr10	34512515	34512781	A11_only
chr8	8810142	8810416	A11_only
chr16	49813382	49813685	A11_only
chr2	72906809	72907083	A11_only
chr18	57451542	57451811	A11_only
chr7	71381201	71381507	A11_only
chr9	70392522	70392803	A11_only
chr7	64688272	64688594	A11_only
chr3	156771743	156772017	A11_only
chr10	86827665	86827965	A11_only
chr19	42679610	42679902	A11_only
chr6	36415241	36415531	A11_only
chr2	32918554	32918867	A11_only
chr8	125804886	125806254	A11_only
chr7	143748380	143748681	A11_only
chr14	58995064	58995343	A11_only
chr16	46348586	46348844	A11_only
chr7	69579309	69579606	A11_only
chr1	97983821	97984160	A11_only
chr2	70568635	70568909	A11_only
chr2	133622641	133622931	A11_only
chr2	74122892	74123168	A11_only
chr8	106623083	106623302	A11_only
chr1	186267929	186268193	A11_only
chr5	120636808	120637117	A11_only
chr8	9227627	9227880	A11_only
chr19	29607202	29607466	A11_only
chr12	5813906	5814189	A11_only
chr17	14402256	14402606	A11_only
chr2	137393449	137393764	A11_only
[truncated: 9,224 more rows]

## Sheet: Fig 2a
Average rLog proximal vs distal	Log2FC proximal vs distal	adjusted pValue proximal vs distal	Status
4.36525	-8.35943	6.44704e-06	Proximal
3.23959	-7.17729	0.000505621	Proximal
3.1069	-7.02268	0.000776863	Proximal
2.68968	-6.58171	0.00291842	Proximal
4.75024	-6.29013	2.37328e-06	Proximal
3.95002	-5.43941	0.000206461	Proximal
2.64283	-5.00718	0.0324629	Proximal
3.48986	-4.95648	0.00174695	Proximal
3.35936	-4.78371	0.00295748	Proximal
4.46526	-4.31141	1.21191e-06	Proximal
2.90133	-4.25778	0.0167205	Proximal
6.17939	-3.88688	6.16905e-08	Proximal
7.125	-3.70254	1.93957e-33	Proximal
5.3635	-3.66202	8.06506e-11	Proximal
2.95417	-3.65437	0.0206662	Proximal
3.88705	-3.64249	0.000371717	Proximal
5.93373	-3.63201	1.63545e-15	Proximal
7.94731	-3.61689	9.90907e-51	Proximal
4.68041	-3.59871	8.2888e-07	Proximal
4.39425	-3.57528	1.64382e-05	Proximal
4.18221	-3.53867	6.7146e-05	Proximal
3.20427	-3.4995	0.0104454	Proximal
3.75602	-3.49467	0.00109293	Proximal
3.94954	-3.48683	0.000427007	Proximal
5.5962	-3.46423	3.34256e-12	Proximal
3.9075	-3.42543	0.000527705	Proximal
5.34415	-3.42313	2.58648e-10	Proximal
4.25998	-3.42141	4.98657e-05	Proximal
4.06018	-3.41304	0.000228221	Proximal
6.14466	-3.36875	4.23817e-16	Proximal
6.09523	-3.33585	2.23081e-16	Proximal
3.02837	-3.33465	0.023001	Proximal
6.21562	-3.32359	1.58979e-17	Proximal
4.14941	-3.30625	0.000226249	Proximal
5.00477	-3.26668	1.23068e-07	Proximal
3.77299	-3.23669	0.00166864	Proximal
2.94156	-3.23003	0.0331626	Proximal
4.9395	-3.22395	5.7984e-07	Proximal
2.95293	-3.2004	0.0330025	Proximal
3.71385	-3.19549	0.00244161	Proximal
3.49437	-3.19088	0.0068014	Proximal
4.8893	-3.18752	7.90526e-07	Proximal
3.47874	-3.18229	0.00633313	Proximal
2.89201	-3.1492	0.0444515	Proximal
2.90261	-3.14608	0.0413603	Proximal
2.90535	-3.14447	0.0404918	Proximal
4.98468	-3.13894	3.39654e-07	Proximal
2.89162	-3.13573	0.0436032	Proximal
3.48153	-3.13274	0.00799381	Proximal
3.66484	-3.11001	0.00383521	Proximal
2.91282	-3.10952	0.044676	Proximal
3.41485	-3.10825	0.00945735	Proximal
3.16326	-3.0994	0.0213474	Proximal
4.52501	-3.09723	2.61507e-05	Proximal
3.40811	-3.08933	0.0116573	Proximal
2.85515	-3.0811	0.0488698	Proximal
3.17162	-3.06888	0.0221446	Proximal
3.75161	-3.04711	0.00373444	Proximal
3.96442	-3.04464	0.00112867	Proximal
3.43149	-3.03233	0.0134287	Proximal
4.84531	-3.02966	1.96679e-06	Proximal
3.91411	-3.02612	0.00147951	Proximal
3.07151	-3.02497	0.032176	Proximal
3.74327	-3.0077	0.00317972	Proximal
4.37824	-2.99361	0.000196168	Proximal
5.97401	-2.9926	4.91243e-13	Proximal
4.28483	-2.9812	0.000219119	Proximal
4.28344	-2.97994	0.000223876	Proximal
4.63296	-2.97895	1.92956e-05	Proximal
3.89602	-2.97845	0.00174512	Proximal
3.99245	-2.97316	0.00143261	Proximal
4.597	-2.96584	2.98128e-05	Proximal
4.86331	-2.96095	3.24603e-06	Proximal
3.54734	-2.94678	0.010936	Proximal
3.27355	-2.94099	0.0209222	Proximal
3.32399	-2.93458	0.0193909	Proximal
4.45197	-2.92611	0.000346113	Proximal
3.52184	-2.92604	0.00956265	Proximal
4.23062	-2.91479	0.000401991	Proximal
4.80923	-2.88989	6.04028e-06	Proximal
5.80015	-2.88793	4.58129e-11	Proximal
4.79313	-2.88233	7.20244e-06	Proximal
3.05047	-2.88092	0.0470958	Proximal
4.06838	-2.88071	0.00114184	Proximal
4.21361	-2.87666	0.000496065	Proximal
4.50174	-2.8751	9.86242e-05	Proximal
3.75035	-2.87114	0.00923406	Proximal
3.2875	-2.86188	0.0305091	Proximal
4.10001	-2.86131	0.00102426	Proximal
3.59854	-2.85983	0.00899275	Proximal
3.4604	-2.84966	0.0140686	Proximal
4.50971	-2.84651	0.00011694	Proximal
3.64209	-2.83792	0.00862442	Proximal
4.14793	-2.83701	0.00101947	Proximal
6.38559	-2.8333	1.73033e-15	Proximal
4.84792	-2.83278	1.30652e-05	Proximal
3.91857	-2.83231	0.00245668	Proximal
4.20465	-2.8302	0.000699123	Proximal
3.73382	-2.81867	0.00662658	Proximal
5.07734	-2.80577	1.0753e-06	Proximal
3.41445	-2.80138	0.0191753	Proximal
4	-2.79863	0.00214266	Proximal
3.15571	-2.79203	0.0373097	Proximal
3.3885	-2.78899	0.0191753	Proximal
3.57975	-2.78552	0.0113136	Proximal
4.13955	-2.78401	0.00104902	Proximal
5.1347	-2.78259	5.80636e-07	Proximal
4.40593	-2.78	0.000435919	Proximal
4.46838	-2.77372	0.000344687	Proximal
3.17035	-2.7703	0.0365858	Proximal
3.54653	-2.76629	0.0126913	Proximal
3.16376	-2.76583	0.038312	Proximal
3.54726	-2.76514	0.0124903	Proximal
3.75487	-2.75672	0.00706434	Proximal
6.64928	-2.75506	1.79295e-15	Proximal
5.23971	-2.75232	5.10711e-07	Proximal
3.12026	-2.74828	0.0438632	Proximal
3.28895	-2.74429	0.033951	Proximal
4.12343	-2.74384	0.0012925	Proximal
3.39788	-2.74027	0.0237986	Proximal
4.32392	-2.73827	0.000718538	Proximal
4.98809	-2.73039	5.01262e-06	Proximal
3.30448	-2.72947	0.0305724	Proximal
3.30772	-2.72781	0.0294286	Proximal
4.04047	-2.72334	0.00279594	Proximal
3.82485	-2.71573	0.00522288	Proximal
3.25527	-2.71433	0.0454018	Proximal
5.82775	-2.7043	3.93569e-10	Proximal
5.67322	-2.70301	2.55604e-09	Proximal
5.7285	-2.69753	2.03533e-09	Proximal
5.02017	-2.69479	4.41015e-06	Proximal
3.83402	-2.68119	0.00603269	Proximal
3.32205	-2.68077	0.0312384	Proximal
3.67321	-2.67609	0.0106184	Proximal
5.46457	-2.67468	8.2713e-08	Proximal
3.25872	-2.67266	0.038779	Proximal
3.44489	-2.66625	0.0223874	Proximal
4.76993	-2.66411	3.79607e-05	Proximal
5.04254	-2.66125	4.725e-06	Proximal
4.25642	-2.6579	0.00106441	Proximal
3.22301	-2.64143	0.0491434	Proximal
3.60121	-2.63638	0.014664	Proximal
3.89166	-2.63486	0.00641979	Proximal
5.11222	-2.63144	3.83389e-06	Proximal
4.56727	-2.63055	0.000224224	Proximal
3.4558	-2.62914	0.0238514	Proximal
4.85804	-2.62405	3.1291e-05	Proximal
3.61047	-2.62316	0.0146523	Proximal
3.74625	-2.62024	0.00968079	Proximal
4.49931	-2.61489	0.000324293	Proximal
4.0457	-2.61171	0.004017	Proximal
3.41064	-2.61068	0.0297899	Proximal
4.47949	-2.60558	0.000408281	Proximal
3.61372	-2.60533	0.0163331	Proximal
3.24127	-2.60439	0.0422666	Proximal
4.18112	-2.60418	0.00282807	Proximal
4.46305	-2.60203	0.00100152	Proximal
3.69394	-2.59409	0.0147197	Proximal
3.86315	-2.59236	0.00757661	Proximal
5.0584	-2.58996	6.64052e-06	Proximal
5.07178	-2.58923	1.0262e-05	Proximal
3.86982	-2.58858	0.00878632	Proximal
5.59964	-2.58776	5.44502e-08	Proximal
3.99476	-2.58651	0.00444957	Proximal
3.58235	-2.58299	0.0171525	Proximal
4.17351	-2.58246	0.00205219	Proximal
5.64528	-2.5795	2.24408e-08	Proximal
3.75196	-2.5791	0.0115016	Proximal
3.94377	-2.57852	0.00861204	Proximal
5.60646	-2.57459	2.16526e-08	Proximal
3.99347	-2.57281	0.00564854	Proximal
3.72736	-2.56886	0.0220929	Proximal
3.42257	-2.56657	0.0341337	Proximal
3.85251	-2.56555	0.0073389	Proximal
4.79542	-2.56524	7.26849e-05	Proximal
5.57094	-2.56502	6.12214e-08	Proximal
3.75955	-2.56291	0.0130227	Proximal
3.83814	-2.55836	0.0120776	Proximal
3.97143	-2.55825	0.00552067	Proximal
3.20634	-2.55754	0.0492438	Proximal
4.62628	-2.55702	0.000197291	Proximal
4.4745	-2.55389	0.000527705	Proximal
4.06836	-2.54932	0.00558329	Proximal
4.18607	-2.54873	0.00224525	Proximal
6.19081	-2.54695	9.11368e-12	Proximal
3.33738	-2.54517	0.0424659	Proximal
3.97249	-2.54381	0.00657436	Proximal
4.26736	-2.54263	0.00265073	Proximal
5.01304	-2.54227	1.30652e-05	Proximal
4.25421	-2.54116	0.00188936	Proximal
4.95595	-2.54091	2.2956e-05	Proximal
3.6881	-2.53711	0.0171977	Proximal
4.0492	-2.53592	0.0053233	Proximal
3.90177	-2.51904	0.0111965	Proximal
4.75479	-2.51394	0.000140716	Proximal
4.16279	-2.51239	0.00373726	Proximal
5.80069	-2.50858	5.11899e-09	Proximal
4.21385	-2.50473	0.0025862	Proximal
4.04146	-2.5035	0.00445955	Proximal
4.42352	-2.5015	0.000816728	Proximal
4.03595	-2.49862	0.00478214	Proximal
3.67119	-2.49828	0.0173556	Proximal
3.30589	-2.49738	0.0481752	Proximal
4.17145	-2.49268	0.00344633	Proximal
3.63081	-2.49225	0.0196645	Proximal
4.62851	-2.49222	0.000572454	Proximal
4.92205	-2.48949	5.7551e-05	Proximal
3.88129	-2.48888	0.0101555	Proximal
3.76467	-2.48168	0.0139235	Proximal
6.15873	-2.47747	4.58129e-11	Proximal
4.38206	-2.47739	0.00111988	Proximal
3.67644	-2.47651	0.0185094	Proximal
3.36437	-2.47331	0.0434167	Proximal
3.90321	-2.46846	0.00937311	Proximal
4.31706	-2.46489	0.00233203	Proximal
4.41886	-2.46069	0.00174915	Proximal
3.4361	-2.45954	0.0395392	Proximal
4.5558	-2.45273	0.000552519	Proximal
4.42212	-2.45036	0.00130817	Proximal
3.32372	-2.45005	0.0472499	Proximal
3.48906	-2.44937	0.0354158	Proximal
3.91037	-2.44932	0.00941375	Proximal
3.323	-2.44872	0.0473539	Proximal
4.44922	-2.44851	0.00127444	Proximal
5.7807	-2.4477	1.71932e-08	Proximal
3.59802	-2.44693	0.0293223	Proximal
4.27238	-2.44496	0.00224525	Proximal
4.07853	-2.44305	0.00496523	Proximal
3.64952	-2.44121	0.021988	Proximal
4.32072	-2.43524	0.00233326	Proximal
4.77402	-2.42618	0.00017785	Proximal
4.07436	-2.42382	0.00568389	Proximal
4.2579	-2.42278	0.00247345	Proximal
4.49612	-2.41781	0.000888062	Proximal
4.16126	-2.41712	0.00423065	Proximal
3.85445	-2.4171	0.0116668	Proximal
4.13368	-2.41445	0.00503891	Proximal
4.84042	-2.41436	0.000119293	Proximal
4.58431	-2.40434	0.000679938	Proximal
4.0619	-2.40312	0.0060925	Proximal
3.85921	-2.40222	0.0123081	Proximal
4.92176	-2.40171	9.76853e-05	Proximal
4.61626	-2.39743	0.000552519	Proximal
3.41303	-2.39625	0.044244	Proximal
3.66967	-2.39372	0.0266945	Proximal
4.56731	-2.39013	0.000640788	Proximal
4.8619	-2.38972	0.000224224	Proximal
4.33698	-2.38817	0.00202134	Proximal
3.69213	-2.38517	0.0220929	Proximal
3.69213	-2.38517	0.0220929	Proximal
4.54911	-2.38343	0.000830249	Proximal
5.07937	-2.38303	3.82518e-05	Proximal
4.01318	-2.38261	0.0135103	Proximal
4.75014	-2.38223	0.000246905	Proximal
4.63301	-2.37671	0.00078422	Proximal
6.0997	-2.37497	8.8374e-10	Proximal
4.68375	-2.37475	0.000388627	Proximal
4.55156	-2.37469	0.000899803	Proximal
4.37096	-2.37348	0.00238244	Proximal
4.60949	-2.37314	0.000584054	Proximal
4.40556	-2.373	0.00206314	Proximal
3.99817	-2.36977	0.0198118	Proximal
3.95333	-2.36946	0.0104432	Proximal
3.79762	-2.36899	0.0171488	Proximal
4.00529	-2.36849	0.00916655	Proximal
4.29347	-2.36319	0.00278739	Proximal
4.207	-2.35722	0.00528741	Proximal
5.6982	-2.35612	1.45206e-07	Proximal
3.92881	-2.35446	0.0111741	Proximal
4.63834	-2.35444	0.00123854	Proximal
4.36759	-2.34848	0.00238244	Proximal
4.52768	-2.34681	0.0012477	Proximal
4.30173	-2.34613	0.00311831	Proximal
3.93285	-2.34031	0.0121685	Proximal
4.41006	-2.33838	0.00237731	Proximal
4.65587	-2.33774	0.000541044	Proximal
4.70135	-2.33604	0.000527705	Proximal
5.15366	-2.3345	4.16025e-05	Proximal
4.55661	-2.33432	0.00116321	Proximal
3.76794	-2.32981	0.0208072	Proximal
5.48881	-2.32868	4.46299e-06	Proximal
3.51985	-2.322	0.0398835	Proximal
3.87136	-2.32127	0.0156652	Proximal
4.94506	-2.31896	0.000106551	Proximal
3.82329	-2.316	0.0266945	Proximal
3.67656	-2.31158	0.0278936	Proximal
4.11207	-2.31034	0.00728001	Proximal
4.3306	-2.3099	0.00304197	Proximal
4.42016	-2.30297	0.0020959	Proximal
5.1622	-2.30004	2.8075e-05	Proximal
3.55519	-2.29833	0.0478808	Proximal
4.73312	-2.29748	0.000498222	Proximal
4.57057	-2.29519	0.00201256	Proximal
4.80264	-2.29304	0.0003377	Proximal
4.1596	-2.29302	0.00798968	Proximal
6.97809	-2.28825	4.5513e-16	Proximal
4.74021	-2.28506	0.000532095	Proximal
4.29305	-2.28461	0.0051224	Proximal
4.80143	-2.28387	0.000418257	Proximal
4.24438	-2.28347	0.00480252	Proximal
3.93833	-2.2802	0.0152284	Proximal
3.64137	-2.27911	0.0375773	Proximal
4.08588	-2.27809	0.00937311	Proximal
4.19726	-2.27793	0.0070323	Proximal
4.28832	-2.27736	0.00503891	Proximal
4.55664	-2.27627	0.00124889	Proximal
3.48504	-2.27605	0.0482351	Proximal
4.18999	-2.27272	0.00799471	Proximal
4.9072	-2.27097	0.000205337	Proximal
4.0668	-2.26723	0.00956323	Proximal
5.39325	-2.26693	5.68768e-06	Proximal
3.99888	-2.26544	0.0164419	Proximal
4.99994	-2.26505	0.000117497	Proximal
4.1486	-2.26236	0.00729947	Proximal
4.25218	-2.25977	0.00523889	Proximal
4.47896	-2.25964	0.00199376	Proximal
4.57539	-2.2592	0.00137681	Proximal
3.94899	-2.25885	0.0157636	Proximal
5.93445	-2.25885	6.54435e-08	Proximal
5.79503	-2.25526	1.54404e-07	Proximal
4.42897	-2.25343	0.00284958	Proximal
3.61448	-2.25224	0.0372048	Proximal
5.52584	-2.25095	1.398e-05	Proximal
4.36959	-2.24948	0.00333633	Proximal
3.82612	-2.24528	0.0228848	Proximal
4.6938	-2.24122	0.00105809	Proximal
3.74279	-2.23899	0.0439731	Proximal
3.82648	-2.23235	0.0256786	Proximal
4.09821	-2.23143	0.0104292	Proximal
3.73083	-2.23115	0.0295494	Proximal
3.96055	-2.22883	0.0167349	Proximal
4.61465	-2.22484	0.00158339	Proximal
3.83034	-2.22478	0.0229954	Proximal
3.6882	-2.22375	0.0347665	Proximal
6.34346	-2.22255	4.88185e-10	Proximal
5.94833	-2.22195	4.93578e-08	Proximal
4.34607	-2.22163	0.00580495	Proximal
3.98452	-2.21687	0.0166228	Proximal
4.7817	-2.21595	0.00108069	Proximal
3.69859	-2.21084	0.0335818	Proximal
5.27032	-2.2095	6.97622e-05	Proximal
4.02371	-2.20943	0.0137011	Proximal
5.7064	-2.20383	8.24252e-06	Proximal
4.26304	-2.2033	0.00598437	Proximal
3.82592	-2.20265	0.0377324	Proximal
5.63355	-2.201	1.21191e-06	Proximal
3.7363	-2.20055	0.0390049	Proximal
4.84555	-2.19859	0.00044356	Proximal
3.75448	-2.19796	0.0404078	Proximal
5.76825	-2.19597	1.40113e-06	Proximal
5.37432	-2.19588	1.28235e-05	Proximal
3.90513	-2.19441	0.0207118	Proximal
5.72416	-2.19262	5.66561e-07	Proximal
6.33943	-2.19057	8.71188e-09	Proximal
4.66538	-2.18959	0.00213766	Proximal
4.49329	-2.18785	0.00348428	Proximal
4.31063	-2.18751	0.00585594	Proximal
4.44451	-2.18666	0.00381573	Proximal
4.7289	-2.18655	0.0010632	Proximal
4.56684	-2.18631	0.00259726	Proximal
3.70497	-2.18142	0.0408981	Proximal
4.85388	-2.17775	0.000537464	Proximal
4.88634	-2.17763	0.000436551	Proximal
3.87495	-2.17656	0.0246826	Proximal
4.83669	-2.17541	0.00053145	Proximal
4.65771	-2.17181	0.00132156	Proximal
5.49518	-2.17109	7.36228e-06	Proximal
4.11572	-2.16742	0.0141456	Proximal
6.20356	-2.1655	5.2612e-09	Proximal
4.60445	-2.16501	0.001842	Proximal
4.88884	-2.16498	0.000614285	Proximal
5.38376	-2.16277	1.73213e-05	Proximal
5.74352	-2.16152	1.18885e-06	Proximal
4.93347	-2.15911	0.000433277	Proximal
4.14677	-2.15412	0.0118014	Proximal
3.67054	-2.15343	0.0438981	Proximal
3.84192	-2.15275	0.0300193	Proximal
4.91755	-2.15208	0.000965243	Proximal
3.97566	-2.15174	0.020789	Proximal
4.64597	-2.14856	0.00188936	Proximal
4.14171	-2.14786	0.0123081	Proximal
4.73604	-2.14458	0.00115808	Proximal
3.88208	-2.14292	0.0263239	Proximal
3.85173	-2.14201	0.0283418	Proximal
4.80348	-2.13547	0.00163377	Proximal
4.20018	-2.13216	0.0123594	Proximal
5.96484	-2.1297	9.90584e-08	Proximal
4.12423	-2.12798	0.0146523	Proximal
3.75261	-2.12669	0.040398	Proximal
5.31169	-2.12468	7.43146e-05	Proximal
4.04413	-2.12266	0.0175443	Proximal
4.56525	-2.11921	0.00325624	Proximal
5.56417	-2.1174	6.13842e-06	Proximal
3.91611	-2.1174	0.0296711	Proximal
4.63283	-2.11558	0.0022152	Proximal
4.57723	-2.11555	0.00277356	Proximal
4.13184	-2.11389	0.0138892	Proximal
5.10184	-2.11349	0.000279566	Proximal
3.86207	-2.11303	0.0298711	Proximal
5.11751	-2.11299	0.000277451	Proximal
3.95544	-2.10757	0.0270428	Proximal
6.13806	-2.10481	2.61775e-08	Proximal
4.96377	-2.10039	0.000899803	Proximal
4.00525	-2.09868	0.028959	Proximal
4.1913	-2.09019	0.0123373	Proximal
4.34222	-2.089	0.00731835	Proximal
5.30053	-2.08722	8.84377e-05	Proximal
3.75631	-2.08696	0.0482525	Proximal
4.11098	-2.08622	0.0165222	Proximal
3.72776	-2.0845	0.0448531	Proximal
4.64624	-2.08417	0.00327997	Proximal
5.0047	-2.08401	0.000445701	Proximal
3.72571	-2.08341	0.0457401	Proximal
5.59593	-2.08256	1.26346e-05	Proximal
4.46706	-2.08208	0.00589384	Proximal
4.02705	-2.07926	0.0213447	Proximal
5.09532	-2.07885	0.000334252	Proximal
5.25993	-2.07873	0.000119293	Proximal
3.99221	-2.07714	0.0256322	Proximal
4.34263	-2.07619	0.00814656	Proximal
5.6511	-2.07498	1.07933e-05	Proximal
3.80028	-2.07473	0.0406244	Proximal
5.26086	-2.07383	0.000152517	Proximal
4.01807	-2.07376	0.0240376	Proximal
5.22954	-2.07051	0.000141849	Proximal
5.24857	-2.06819	9.97694e-05	Proximal
4.99371	-2.06808	0.0004979	Proximal
3.90464	-2.06677	0.030587	Proximal
3.84096	-2.06496	0.0388564	Proximal
4.34182	-2.06419	0.00971398	Proximal
5.1114	-2.06315	0.00038036	Proximal
6.32316	-2.06296	5.05327e-09	Proximal
4.24871	-2.06151	0.0130108	Proximal
5.75993	-2.05941	5.74502e-06	Proximal
4.14126	-2.0567	0.0169115	Proximal
4.24874	-2.05576	0.0120776	Proximal
4.08708	-2.05309	0.0197799	Proximal
4.63951	-2.05096	0.00653667	Proximal
5.86117	-2.05053	1.95133e-06	Proximal
4.91274	-2.04977	0.000988083	Proximal
4.85361	-2.04728	0.0011249	Proximal
4.93698	-2.04369	0.000956603	Proximal
4.74572	-2.04331	0.00199313	Proximal
4.26609	-2.04309	0.0174051	Proximal
4.22509	-2.03993	0.0137987	Proximal
4.21454	-2.03688	0.0167333	Proximal
4.97029	-2.03528	0.000651017	Proximal
5.12331	-2.03448	0.000375642	Proximal
4.55587	-2.03327	0.00419702	Proximal
4.2325	-2.03159	0.0136649	Proximal
4.97321	-2.03113	0.000730229	Proximal
4.3202	-2.02608	0.016079	Proximal
5.27095	-2.02187	0.000152517	Proximal
4.08585	-2.02084	0.0298711	Proximal
4.7688	-2.01958	0.00201256	Proximal
3.86848	-2.01264	0.0454018	Proximal
4.04342	-2.0085	0.0253604	Proximal
6.79631	-2.00587	1.91555e-10	Proximal
3.84667	-2.00507	0.0492438	Proximal
4.51924	-2.00348	0.00667347	Proximal
5.06483	-2.00218	0.000609776	Proximal
4.64711	-1.99896	0.00355392	Proximal
3.85557	-1.99882	0.0425962	Proximal
5.04496	-1.99725	0.000607337	Proximal
4.21695	-1.99534	0.0172137	Proximal
4.1492	-1.99264	0.0244891	Proximal
4.9802	-1.99262	0.000857801	Proximal
5.4901	-1.99192	4.69213e-05	Proximal
4.98123	-1.99184	0.0012101	Proximal
7.41551	-1.99008	2.51381e-16	Proximal
4.31688	-1.98689	0.0140734	Proximal
4.2494	-1.9859	0.0272614	Proximal
4.05071	-1.98366	0.0283418	Proximal
6.63575	-1.98323	1.16108e-09	Proximal
4.68045	-1.98184	0.00401712	Proximal
4.3459	-1.98113	0.0136183	Proximal
4.34692	-1.98055	0.0131229	Proximal
4.53128	-1.97545	0.00667347	Proximal
5.41268	-1.97541	9.09065e-05	Proximal
5.22371	-1.97057	0.000277451	Proximal
3.92872	-1.96892	0.0420767	Proximal
4.32289	-1.96746	0.0156353	Proximal
5.17788	-1.96561	0.000580415	Proximal
5.58619	-1.96324	3.79303e-05	Proximal
4.75214	-1.96211	0.00320734	Proximal
4.52604	-1.96113	0.00840535	Proximal
5.77678	-1.95955	6.2494e-06	Proximal
6.16006	-1.95672	6.66738e-07	Proximal
4.029	-1.956	0.0340551	Proximal
4.46975	-1.95472	0.00987184	Proximal
4.51543	-1.95397	0.00799471	Proximal
3.93612	-1.9533	0.0414191	Proximal
4.04836	-1.9525	0.0348206	Proximal
6.3979	-1.95245	1.12905e-08	Proximal
4.1745	-1.95161	0.021988	Proximal
4.49233	-1.95038	0.00891129	Proximal
3.99933	-1.94805	0.0352519	Proximal
4.24936	-1.94789	0.0277781	Proximal
4.16916	-1.94755	0.0235631	Proximal
4.5182	-1.94394	0.00854314	Proximal
4.59763	-1.94389	0.00587485	Proximal
5.93037	-1.943	2.37328e-06	Proximal
5.9347	-1.94277	2.26164e-06	Proximal
4.424	-1.94161	0.0132633	Proximal
5.21602	-1.94091	0.000442818	Proximal
5.90135	-1.9382	3.95126e-06	Proximal
4.75877	-1.9381	0.00311106	Proximal
4.19214	-1.9379	0.0253676	Proximal
4.53917	-1.93487	0.0073414	Proximal
5.38912	-1.93127	0.000251605	Proximal
5.44118	-1.93095	0.000131345	Proximal
5.9846	-1.9308	1.47591e-06	Proximal
4.27842	-1.92973	0.0185196	Proximal
5.06085	-1.92921	0.00124769	Proximal
4.70205	-1.92833	0.00762857	Proximal
4.28439	-1.92633	0.0194563	Proximal
5.14833	-1.92564	0.000614285	Proximal
4.03184	-1.92561	0.0433826	Proximal
6.86643	-1.92334	4.06807e-09	Proximal
4.76031	-1.92087	0.00376849	Proximal
4.17057	-1.92077	0.0329808	Proximal
4.06837	-1.92019	0.0324793	Proximal
4.9984	-1.91905	0.00141698	Proximal
4.26068	-1.91863	0.025569	Proximal
5.09544	-1.91862	0.00081022	Proximal
5.62918	-1.91851	2.98128e-05	Proximal
4.31459	-1.91834	0.0187711	Proximal
3.91073	-1.91765	0.0486865	Proximal
5.18376	-1.91754	0.000579631	Proximal
3.97645	-1.91684	0.0417846	Proximal
3.97645	-1.91684	0.0417846	Proximal
4.32977	-1.91648	0.0175137	Proximal
4.3809	-1.91637	0.0153357	Proximal
4.92273	-1.91573	0.00201256	Proximal
4.90814	-1.91402	0.00252194	Proximal
4.66697	-1.91265	0.00641718	Proximal
6.74276	-1.91111	7.04191e-09	Proximal
4.97265	-1.90747	0.00155052	Proximal
5.77827	-1.90527	1.34509e-05	Proximal
6.87634	-1.90384	5.97153e-11	Proximal
5.64422	-1.90327	5.77131e-05	Proximal
4.76624	-1.90288	0.00455227	Proximal
4.39037	-1.90164	0.0152834	Proximal
4.30607	-1.90111	0.025569	Proximal
5.31624	-1.8989	0.000358504	Proximal
4.4789	-1.89874	0.0137022	Proximal
5.89451	-1.89782	9.52692e-06	Proximal
5.08775	-1.89451	0.00126881	Proximal
5.45818	-1.89429	0.000196168	Proximal
4.20054	-1.89417	0.0390157	Proximal
4.04094	-1.89368	0.0431767	Proximal
4.7124	-1.89287	0.00598437	Proximal
4.2578	-1.89172	0.0245688	Proximal
5.04188	-1.88711	0.00128866	Proximal
6.6677	-1.88704	1.60807e-09	Proximal
4.84285	-1.8864	0.00371614	Proximal
4.79008	-1.88554	0.00575449	Proximal
4.38191	-1.88397	0.0189543	Proximal
5.67145	-1.8836	4.17623e-05	Proximal
4.29345	-1.88272	0.0235085	Proximal
5.16555	-1.88244	0.000776224	Proximal
4.50926	-1.88147	0.0108374	Proximal
4.89874	-1.87974	0.00247465	Proximal
4.53029	-1.87798	0.0114572	Proximal
5.91018	-1.87754	9.56605e-06	Proximal
5.13247	-1.87589	0.001774	Proximal
4.37446	-1.87563	0.016799	Proximal
4.04319	-1.87307	0.04379	Proximal
5.11013	-1.87077	0.00103773	Proximal
4.44834	-1.87054	0.0136365	Proximal
5.67327	-1.86987	3.61982e-05	Proximal
5.36715	-1.86865	0.000324293	Proximal
4.18913	-1.86679	0.0315757	Proximal
4.72231	-1.86551	0.00558329	Proximal
4.11334	-1.8653	0.0353612	Proximal
4.19415	-1.86418	0.0357177	Proximal
4.32738	-1.8641	0.0206662	Proximal
4.75672	-1.86331	0.00862575	Proximal
4.07661	-1.86314	0.0453582	Proximal
4.16785	-1.86293	0.0308924	Proximal
4.45134	-1.86293	0.0146148	Proximal
5.51285	-1.86228	0.00013333	Proximal
5.09547	-1.85989	0.001896	Proximal
4.02463	-1.85876	0.0445563	Proximal
5.1854	-1.85778	0.00168979	Proximal
4.14019	-1.8576	0.0414263	Proximal
5.17184	-1.8566	0.00112867	Proximal
4.02066	-1.85519	0.0462324	Proximal
4.60162	-1.85514	0.00924269	Proximal
4.72417	-1.85493	0.0085259	Proximal
4.9858	-1.85445	0.00285815	Proximal
4.72753	-1.85341	0.00705251	Proximal
4.05582	-1.85247	0.0483692	Proximal
4.35682	-1.8514	0.0197589	Proximal
5.26843	-1.85034	0.000545669	Proximal
4.20193	-1.84978	0.0347099	Proximal
5.11387	-1.8497	0.00150415	Proximal
5.93253	-1.8495	7.77511e-06	Proximal
4.9005	-1.8491	0.00401712	Proximal
4.43149	-1.84671	0.0157977	Proximal
4.28045	-1.84626	0.0262437	Proximal
5.85387	-1.84444	1.23778e-05	Proximal
4.37283	-1.84413	0.0242866	Proximal
4.31137	-1.84032	0.0234518	Proximal
5.64053	-1.83833	7.11746e-05	Proximal
5.17768	-1.83612	0.00113472	Proximal
4.20311	-1.83472	0.0436962	Proximal
4.41156	-1.83274	0.0178086	Proximal
4.28496	-1.83256	0.0253587	Proximal
5.18116	-1.83252	0.00165419	Proximal
4.54783	-1.83091	0.0151888	Proximal
4.33379	-1.82997	0.0267246	Proximal
5.61109	-1.82922	0.000121947	Proximal
4.33564	-1.82914	0.0255366	Proximal
4.99899	-1.82609	0.00225044	Proximal
4.71394	-1.82419	0.00725558	Proximal
4.48576	-1.82284	0.0163586	Proximal
6.11461	-1.82263	4.38746e-06	Proximal
5.59371	-1.81998	0.0004979	Proximal
4.22622	-1.81702	0.0373278	Proximal
5.70794	-1.81637	0.000197291	Proximal
4.73923	-1.81536	0.00725075	Proximal
5.01303	-1.81494	0.00247465	Proximal
4.09818	-1.81366	0.0488875	Proximal
5.00283	-1.81351	0.0025862	Proximal
4.26018	-1.81283	0.0355013	Proximal
4.33556	-1.81158	0.026035	Proximal
5.25183	-1.80898	0.00139706	Proximal
4.81355	-1.80814	0.00525709	Proximal
5.12461	-1.80456	0.00160179	Proximal
4.81727	-1.80441	0.00572643	Proximal
4.50973	-1.80432	0.0184387	Proximal
4.34413	-1.80078	0.030587	Proximal
6.19518	-1.79827	4.217e-06	Proximal
5.83153	-1.79807	3.00603e-05	Proximal
4.42191	-1.79726	0.0245962	Proximal
4.76265	-1.79579	0.00674395	Proximal
6.99277	-1.7905	2.95632e-10	Proximal
4.21309	-1.78876	0.0480399	Proximal
4.10235	-1.78862	0.0484842	Proximal
4.56325	-1.78683	0.0144188	Proximal
4.62716	-1.78666	0.0131229	Proximal
4.60349	-1.78649	0.0123364	Proximal
4.49532	-1.78593	0.0170067	Proximal
6.03701	-1.78569	1.61547e-05	Proximal
4.42283	-1.78562	0.0216145	Proximal
4.45039	-1.78496	0.0204177	Proximal
5.3569	-1.78363	0.000659449	Proximal
4.53912	-1.78327	0.0172001	Proximal
4.66973	-1.78181	0.0116413	Proximal
5.75426	-1.78043	8.58186e-05	Proximal
5.88348	-1.77855	2.49025e-05	Proximal
4.89198	-1.77657	0.00541767	Proximal
5.26699	-1.77566	0.00124769	Proximal
4.58632	-1.77442	0.0138468	Proximal
4.70932	-1.77288	0.00995642	Proximal
5.09277	-1.77228	0.00245668	Proximal
4.58629	-1.77034	0.0165222	Proximal
5.3168	-1.76936	0.00093457	Proximal
5.21043	-1.76902	0.00130817	Proximal
6.0618	-1.76828	7.58735e-06	Proximal
4.44955	-1.76472	0.023738	Proximal
4.19456	-1.76403	0.044439	Proximal
5.37609	-1.76306	0.000703199	Proximal
4.8627	-1.7624	0.00571978	Proximal
4.35748	-1.76139	0.0301781	Proximal
6.55282	-1.76043	9.99996e-08	Proximal
4.44648	-1.76028	0.027773	Proximal
4.45681	-1.75574	0.0266341	Proximal
5.4522	-1.75562	0.000545669	Proximal
5.59881	-1.75413	0.000223876	Proximal
4.50403	-1.75381	0.024589	Proximal
4.98912	-1.75076	0.00379463	Proximal
5.2325	-1.74787	0.00137066	Proximal
4.63911	-1.74712	0.0138003	Proximal
4.37956	-1.74345	0.0317047	Proximal
5.80004	-1.73952	0.000114077	Proximal
4.95777	-1.73763	0.00515816	Proximal
4.25164	-1.73744	0.0447278	Proximal
5.07106	-1.73703	0.00311236	Proximal
5.00774	-1.7359	0.00383906	Proximal
4.9916	-1.7346	0.00469744	Proximal
4.9442	-1.73356	0.00612272	Proximal
5.50337	-1.73352	0.000478625	Proximal
5.7942	-1.73346	7.43146e-05	Proximal
4.36775	-1.73279	0.0346508	Proximal
4.19871	-1.7315	0.0493135	Proximal
4.75751	-1.73139	0.0105419	Proximal
4.95855	-1.73117	0.00862448	Proximal
5.15144	-1.73039	0.00224481	Proximal
4.61519	-1.72902	0.0170994	Proximal
5.2104	-1.72701	0.00201256	Proximal
4.92791	-1.72549	0.00556388	Proximal
4.66562	-1.72435	0.0153265	Proximal
4.23927	-1.72427	0.0469111	Proximal
4.59431	-1.72342	0.0186684	Proximal
4.46899	-1.72313	0.0253162	Proximal
4.50716	-1.72284	0.0235085	Proximal
4.62101	-1.72263	0.0166791	Proximal
5.90605	-1.72133	0.000119416	Proximal
4.71577	-1.72119	0.023001	Proximal
4.38453	-1.72089	0.045903	Proximal
4.46573	-1.71971	0.0262284	Proximal
4.26333	-1.71826	0.0425081	Proximal
5.76318	-1.71746	0.000166081	Proximal
6.38894	-1.71745	4.79752e-06	Proximal
6.92913	-1.71691	5.77149e-09	Proximal
5.42578	-1.71678	0.00125954	Proximal
4.94634	-1.71643	0.00699079	Proximal
4.4802	-1.71555	0.0283418	Proximal
6.08532	-1.71525	1.44898e-05	Proximal
7.16584	-1.71505	3.03691e-10	Proximal
4.7109	-1.71268	0.013621	Proximal
5.06537	-1.7118	0.00383906	Proximal
4.64715	-1.70609	0.0161468	Proximal
4.6096	-1.70458	0.018362	Proximal
4.71277	-1.70322	0.0140734	Proximal
5.72415	-1.70254	0.000212621	Proximal
4.64516	-1.69817	0.0221897	Proximal
4.61133	-1.69787	0.0204928	Proximal
4.76807	-1.69735	0.0120776	Proximal
4.61157	-1.69563	0.019528	Proximal
5.17428	-1.69539	0.00335426	Proximal
4.32367	-1.69478	0.0407481	Proximal
4.80803	-1.69361	0.0136365	Proximal
4.69705	-1.6922	0.0153783	Proximal
6.07965	-1.69205	1.73706e-05	Proximal
6.15161	-1.69119	1.12156e-05	Proximal
5.03797	-1.6901	0.00480252	Proximal
5.25057	-1.68875	0.00201256	Proximal
4.44737	-1.68697	0.0383678	Proximal
4.79673	-1.68465	0.0129546	Proximal
7.73661	-1.68402	3.19314e-14	Proximal
4.3037	-1.6832	0.0458448	Proximal
5.20926	-1.68276	0.00280946	Proximal
5.26607	-1.68116	0.00335017	Proximal
4.38023	-1.68022	0.0445824	Proximal
4.59227	-1.68004	0.0216145	Proximal
4.38543	-1.67726	0.0387883	Proximal
4.95823	-1.6755	0.00944873	Proximal
4.61443	-1.67108	0.0209373	Proximal
5.51433	-1.67035	0.000707651	Proximal
5.15572	-1.67015	0.00418863	Proximal
4.74076	-1.66745	0.0149803	Proximal
6.68026	-1.66711	2.14468e-06	Proximal
6.31229	-1.66535	3.95126e-06	Proximal
4.47027	-1.66501	0.0484068	Proximal
4.98987	-1.66408	0.0134412	Proximal
7.33669	-1.66391	3.51732e-09	Proximal
5.27131	-1.66236	0.00366642	Proximal
5.90118	-1.66207	8.42932e-05	Proximal
6.15235	-1.66176	1.65398e-05	Proximal
5.40987	-1.66131	0.00175622	Proximal
5.06479	-1.65948	0.00703176	Proximal
5.36882	-1.65936	0.00154647	Proximal
5.45563	-1.65866	0.00112636	Proximal
4.38941	-1.65836	0.0468389	Proximal
4.33191	-1.65807	0.046855	Proximal
4.46436	-1.65804	0.0335083	Proximal
5.2195	-1.65599	0.00333633	Proximal
4.89036	-1.65577	0.0215914	Proximal
4.38148	-1.65573	0.04379	Proximal
5.12935	-1.65539	0.00441031	Proximal
5.01146	-1.65196	0.00900625	Proximal
5.67522	-1.65137	0.000383861	Proximal
4.88242	-1.65024	0.0103607	Proximal
4.64585	-1.64892	0.0268363	Proximal
4.44066	-1.64855	0.0468389	Proximal
4.69602	-1.6476	0.0339916	Proximal
4.53727	-1.64681	0.0344412	Proximal
5.1099	-1.64638	0.00525432	Proximal
4.56061	-1.64455	0.0265786	Proximal
4.51154	-1.64373	0.0317047	Proximal
5.68053	-1.64167	0.0004979	Proximal
5.16368	-1.64153	0.00387095	Proximal
4.8812	-1.64073	0.0128888	Proximal
4.49223	-1.64072	0.0335083	Proximal
4.66931	-1.64058	0.0217672	Proximal
5.14959	-1.6384	0.00425851	Proximal
6.53238	-1.63757	2.37328e-06	Proximal
4.58302	-1.63682	0.0266945	Proximal
5.51365	-1.63657	0.0011249	Proximal
5.29057	-1.63611	0.00454061	Proximal
6.08207	-1.63527	3.78378e-05	Proximal
5.63171	-1.63486	0.000675701	Proximal
4.88458	-1.63428	0.0126074	Proximal
4.88137	-1.63346	0.0136961	Proximal
5.45365	-1.63305	0.00132156	Proximal
4.85057	-1.63146	0.0160057	Proximal
5.26788	-1.63137	0.00284958	Proximal
6.01784	-1.63136	9.51301e-05	Proximal
5.86305	-1.63042	0.000166383	Proximal
5.18282	-1.62967	0.00476835	Proximal
4.9587	-1.62587	0.0134412	Proximal
4.84684	-1.62515	0.0196298	Proximal
5.16859	-1.62463	0.0048968	Proximal
5.11943	-1.62304	0.0080256	Proximal
5.19861	-1.623	0.00404123	Proximal
5.16797	-1.62113	0.00441292	Proximal
5.28551	-1.61898	0.00315037	Proximal
4.5911	-1.61771	0.0314124	Proximal
5.30183	-1.61649	0.00269296	Proximal
4.58153	-1.61609	0.0372048	Proximal
4.8123	-1.6153	0.018201	Proximal
4.71748	-1.61173	0.0262437	Proximal
4.44705	-1.61074	0.04632	Proximal
6.04787	-1.61009	5.57469e-05	Proximal
4.55027	-1.60876	0.0357389	Proximal
5.13832	-1.60869	0.00612366	Proximal
5.42125	-1.60756	0.00280946	Proximal
4.65456	-1.60594	0.032871	Proximal
4.72053	-1.60501	0.0212903	Proximal
5.6814	-1.60457	0.000552519	Proximal
5.58245	-1.60261	0.00119119	Proximal
5.18811	-1.60237	0.00759602	Proximal
4.82157	-1.59816	0.0187711	Proximal
5.05228	-1.59668	0.00782046	Proximal
5.63027	-1.59479	0.000985048	Proximal
5.4524	-1.59466	0.00311202	Proximal
5.34861	-1.59229	0.00276087	Proximal
5.53972	-1.5921	0.0013154	Proximal
5.05494	-1.59167	0.0080256	Proximal
4.88296	-1.59078	0.0157689	Proximal
5.2548	-1.58972	0.00423065	Proximal
5.29584	-1.58966	0.00665079	Proximal
4.48437	-1.5895	0.0426356	Proximal
5.38956	-1.58795	0.00425802	Proximal
6.00125	-1.5878	0.000112321	Proximal
5.02446	-1.5852	0.00931997	Proximal
5.37517	-1.58513	0.00263188	Proximal
4.62944	-1.58445	0.0413852	Proximal
4.95474	-1.58198	0.0125918	Proximal
6.10659	-1.57987	6.51874e-05	Proximal
4.53203	-1.57927	0.0425962	Proximal
6.00661	-1.57882	0.000378514	Proximal
5.94617	-1.57779	0.000192456	Proximal
4.58286	-1.57659	0.0370319	Proximal
4.91991	-1.57639	0.0169011	Proximal
5.57539	-1.57592	0.00276097	Proximal
6.30679	-1.57583	1.58979e-05	Proximal
4.73259	-1.57515	0.0238514	Proximal
6.09988	-1.5748	0.000145108	Proximal
4.64911	-1.57432	0.0313959	Proximal
4.53568	-1.57201	0.0427676	Proximal
4.67217	-1.57191	0.0305569	Proximal
5.9782	-1.57187	0.000206122	Proximal
4.60724	-1.57079	0.0329808	Proximal
5.30364	-1.56687	0.00593112	Proximal
5.08012	-1.56645	0.00931668	Proximal
4.83125	-1.56587	0.0205554	Proximal
5.88168	-1.56435	0.000394279	Proximal
4.85367	-1.56428	0.0174632	Proximal
6.52745	-1.56128	2.84687e-06	Proximal
6.80896	-1.56108	5.54027e-07	Proximal
5.63671	-1.56083	0.00118345	Proximal
5.76046	-1.55584	0.000671877	Proximal
8.13381	-1.5542	3.38777e-15	Proximal
5.67557	-1.55412	0.00087969	Proximal
5.453	-1.55368	0.00229545	Proximal
7.25763	-1.55205	2.59604e-09	Proximal
4.54173	-1.55182	0.0425962	Proximal
4.69326	-1.55157	0.0369415	Proximal
4.5654	-1.5503	0.0436032	Proximal
4.85708	-1.55019	0.0193903	Proximal
4.8385	-1.54971	0.0257786	Proximal
5.38932	-1.54942	0.00383906	Proximal
5.23728	-1.5485	0.00611698	Proximal
4.81688	-1.5485	0.0250913	Proximal
4.62828	-1.54632	0.0436032	Proximal
4.72121	-1.54591	0.0274392	Proximal
4.89466	-1.54426	0.0192112	Proximal
4.50062	-1.54405	0.0482292	Proximal
4.72444	-1.54083	0.0289532	Proximal
5.19794	-1.53929	0.00727642	Proximal
5.18733	-1.53795	0.0136735	Proximal
5.05563	-1.53719	0.0109967	Proximal
4.65974	-1.53698	0.0337424	Proximal
4.87795	-1.53686	0.0284147	Proximal
5.34847	-1.53591	0.00539363	Proximal
4.73905	-1.53558	0.0345223	Proximal
6.16832	-1.53558	0.000112389	Proximal
5.96235	-1.53461	0.000357587	Proximal
5.22644	-1.53325	0.00719012	Proximal
4.6373	-1.53215	0.0408477	Proximal
6.47597	-1.52945	9.00471e-06	Proximal
5.28845	-1.5291	0.00623787	Proximal
5.00583	-1.529	0.0137167	Proximal
6.03057	-1.52704	0.000279566	Proximal
4.70614	-1.52425	0.0318971	Proximal
4.76703	-1.52401	0.0285673	Proximal
4.68741	-1.5238	0.0377134	Proximal
4.88316	-1.52189	0.0243329	Proximal
5.83935	-1.52171	0.000527705	Proximal
4.82093	-1.52163	0.0347099	Proximal
4.62362	-1.52096	0.0399793	Proximal
5.25362	-1.5201	0.00777242	Proximal
5.10617	-1.51839	0.0132889	Proximal
4.956	-1.5178	0.0195927	Proximal
5.55976	-1.51646	0.00205769	Proximal
4.68252	-1.5155	0.037689	Proximal
5.19054	-1.51483	0.0104398	Proximal
4.71169	-1.51441	0.0369593	Proximal
4.73094	-1.51421	0.0313196	Proximal
4.71229	-1.51391	0.0359595	Proximal
5.36145	-1.51293	0.00449432	Proximal
5.30791	-1.51285	0.00712994	Proximal
5.69534	-1.51267	0.00188778	Proximal
6.28181	-1.51138	9.86242e-05	Proximal
5.59166	-1.51095	0.00259692	Proximal
4.87814	-1.50972	0.0308657	Proximal
5.41718	-1.50725	0.00616598	Proximal
4.92803	-1.50552	0.021988	Proximal
5.64576	-1.50535	0.00157159	Proximal
4.65146	-1.50333	0.0417037	Proximal
4.86663	-1.50319	0.0253604	Proximal
5.06827	-1.50283	0.0137022	Proximal
5.36376	-1.50231	0.00487032	Proximal
7.36386	-1.5015	2.36631e-09	Proximal
4.60677	-1.50123	0.0491355	Proximal
4.70779	-1.50058	0.0425131	Proximal
5.9866	-1.50057	0.00037276	Proximal
5.99968	-1.4991	0.000408301	Proximal
4.58336	-1.49909	0.0495714	Proximal
5.12926	-1.49828	0.0121077	Proximal
5.90756	-1.49777	0.000570093	Proximal
4.60803	-1.49761	0.0455279	Proximal
5.21226	-1.49381	0.00891331	Proximal
4.99828	-1.49334	0.0187053	Proximal
5.57157	-1.48859	0.00238244	Proximal
5.64942	-1.48798	0.00194807	Proximal
5.38369	-1.48769	0.00495297	Proximal
5.3507	-1.48623	0.00669396	Proximal
6.248	-1.48439	0.000139026	Proximal
5.07211	-1.48374	0.0164375	Proximal
6.17944	-1.4823	0.000196398	Proximal
5.74341	-1.48113	0.00157685	Proximal
4.92534	-1.47851	0.0319535	Proximal
5.51096	-1.47821	0.00350664	Proximal
6.56578	-1.4778	2.14924e-05	Proximal
5.09274	-1.47698	0.0146983	Proximal
6.37669	-1.47659	3.85945e-05	Proximal
5.76143	-1.4759	0.0014604	Proximal
5.46402	-1.47437	0.00408176	Proximal
5.55164	-1.47432	0.00336706	Proximal
5.79408	-1.47248	0.00106702	Proximal
4.67475	-1.47219	0.0482292	Proximal
5.03774	-1.47043	0.0207585	Proximal
4.74646	-1.47029	0.0372048	Proximal
4.69983	-1.47013	0.0429177	Proximal
4.95619	-1.46941	0.0247589	Proximal
4.68404	-1.46913	0.044676	Proximal
5.1273	-1.46767	0.0138926	Proximal
4.73825	-1.46707	0.0487312	Proximal
7.26776	-1.46693	1.45206e-07	Proximal
4.93562	-1.4664	0.0250406	Proximal
5.84765	-1.46636	0.00087701	Proximal
5.62239	-1.46224	0.00292955	Proximal
5.20037	-1.46046	0.0192463	Proximal
5.61588	-1.46018	0.00363821	Proximal
5.04382	-1.45989	0.0197771	Proximal
5.43387	-1.45897	0.00641979	Proximal
4.99674	-1.45893	0.0204861	Proximal
5.4851	-1.45891	0.00445012	Proximal
6.27927	-1.45801	0.000146198	Proximal
5.01551	-1.45634	0.0243609	Proximal
5.74758	-1.45604	0.00292955	Proximal
7.33401	-1.45588	1.30211e-08	Proximal
5.77169	-1.45508	0.00133382	Proximal
6.03086	-1.4538	0.000488224	Proximal
4.85044	-1.45109	0.0394159	Proximal
5.93317	-1.45081	0.000942429	Proximal
4.81262	-1.4504	0.0345251	Proximal
4.89193	-1.44966	0.0307753	Proximal
5.27598	-1.44757	0.0135653	Proximal
6.02415	-1.44694	0.000885991	Proximal
4.96462	-1.44211	0.034295	Proximal
5.43697	-1.44124	0.0058414	Proximal
4.96889	-1.44013	0.0279332	Proximal
5.02048	-1.4392	0.0212056	Proximal
4.84852	-1.4389	0.0384229	Proximal
5.33031	-1.43884	0.00907449	Proximal
5.70136	-1.43736	0.00252093	Proximal
6.06731	-1.43664	0.000430128	Proximal
4.90872	-1.43398	0.0393163	Proximal
5.4269	-1.43346	0.00660613	Proximal
5.10465	-1.42949	0.0265429	Proximal
5.16784	-1.42861	0.0203272	Proximal
5.29118	-1.427	0.012024	Proximal
5.57041	-1.42675	0.00699079	Proximal
5.41717	-1.42511	0.00690834	Proximal
4.96234	-1.42502	0.0318971	Proximal
4.82417	-1.42025	0.045392	Proximal
5.36444	-1.42012	0.0123081	Proximal
5.19012	-1.41991	0.0146511	Proximal
4.88343	-1.41891	0.0390814	Proximal
4.80007	-1.41859	0.0490909	Proximal
4.95585	-1.41855	0.0303746	Proximal
5.79377	-1.41836	0.00179167	Proximal
6.09369	-1.41772	0.000862117	Proximal
5.3645	-1.41759	0.00924269	Proximal
5.53612	-1.41728	0.00482007	Proximal
4.80247	-1.41654	0.0436032	Proximal
4.85812	-1.41383	0.0456181	Proximal
5.11253	-1.4125	0.0205617	Proximal
5.13603	-1.41205	0.0220929	Proximal
5.76272	-1.41178	0.00231918	Proximal
5.46257	-1.41149	0.00662658	Proximal
5.96481	-1.40888	0.00120208	Proximal
5.19058	-1.40739	0.0174217	Proximal
4.98854	-1.40613	0.0476143	Proximal
5.41984	-1.40588	0.0104432	Proximal
5.29818	-1.40525	0.0121506	Proximal
6.11601	-1.40513	0.000758816	Proximal
4.80861	-1.40378	0.0450643	Proximal
5.06933	-1.40053	0.0260451	Proximal
5.1164	-1.40005	0.0205081	Proximal
4.78852	-1.39598	0.0496735	Proximal
5.54596	-1.39515	0.00748216	Proximal
4.96628	-1.39498	0.0317608	Proximal
5.1181	-1.3946	0.0212646	Proximal
6.12366	-1.3945	0.000743289	Proximal
5.70188	-1.39324	0.00349068	Proximal
5.08669	-1.39189	0.038719	Proximal
6.16301	-1.39096	0.000562292	Proximal
6.27936	-1.39068	0.000367391	Proximal
5.84602	-1.3892	0.00295748	Proximal
5.18251	-1.3883	0.0256322	Proximal
5.09067	-1.38797	0.0250913	Proximal
5.37796	-1.38773	0.0110943	Proximal
7.11855	-1.38728	5.53084e-07	Proximal
5.02187	-1.38718	0.0282717	Proximal
5.19245	-1.38619	0.0373097	Proximal
5.33487	-1.38611	0.0118046	Proximal
5.13988	-1.38604	0.0214576	Proximal
5.75021	-1.38327	0.00462924	Proximal
6.67996	-1.38154	2.2954e-05	Proximal
5.38253	-1.37457	0.0122087	Proximal
5.00747	-1.37429	0.0312222	Proximal
5.41817	-1.37381	0.0104454	Proximal
5.48726	-1.37362	0.00944873	Proximal
4.98723	-1.37319	0.0352519	Proximal
5.1875	-1.37274	0.024929	Proximal
5.7149	-1.37198	0.00377175	Proximal
5.91146	-1.37126	0.00183475	Proximal
6.2089	-1.37043	0.000671877	Proximal
5.01042	-1.36992	0.0319853	Proximal
4.97419	-1.36927	0.034808	Proximal
5.09384	-1.36889	0.0302889	Proximal
6.12889	-1.36777	0.000988083	Proximal
4.90031	-1.36637	0.0471307	Proximal
5.64461	-1.36588	0.00565577	Proximal
5.44749	-1.36558	0.0106379	Proximal
5.28498	-1.36443	0.0171488	Proximal
5.31464	-1.36418	0.0151976	Proximal
5.51064	-1.36403	0.00909665	Proximal
6.60131	-1.36374	4.35043e-05	Proximal
5.56549	-1.36235	0.00667347	Proximal
6.0263	-1.36193	0.00125822	Proximal
5.51305	-1.36115	0.00901318	Proximal
6.21717	-1.36031	0.000440571	Proximal
4.94179	-1.35986	0.0425962	Proximal
6.19489	-1.35817	0.000901406	Proximal
6.7738	-1.35765	2.25646e-05	Proximal
6.80627	-1.35535	1.79865e-05	Proximal
6.53034	-1.35463	7.84233e-05	Proximal
5.41309	-1.35267	0.0162623	Proximal
5.13453	-1.35245	0.0377787	Proximal
5.87696	-1.35239	0.00291842	Proximal
5.85683	-1.34995	0.00259267	Proximal
5.72865	-1.34809	0.00516084	Proximal
5.81545	-1.34792	0.00312571	Proximal
5.39222	-1.34721	0.0138468	Proximal
5.2878	-1.34709	0.0189498	Proximal
5.65629	-1.34562	0.00565131	Proximal
4.98137	-1.34406	0.0393814	Proximal
7.05518	-1.34374	3.23355e-06	Proximal
5.15126	-1.34272	0.0369415	Proximal
5.33501	-1.33937	0.0175685	Proximal
5.30876	-1.33931	0.0171595	Proximal
6.19043	-1.33913	0.000781235	Proximal
5.69911	-1.33896	0.00522741	Proximal
5.10261	-1.3387	0.0309575	Proximal
6.18688	-1.33776	0.000667065	Proximal
5.31914	-1.33753	0.0203854	Proximal
7.28636	-1.33506	1.66867e-06	Proximal
5.52518	-1.3345	0.0128236	Proximal
5.0391	-1.33416	0.0361228	Proximal
5.98872	-1.33385	0.00174512	Proximal
5.2055	-1.33289	0.024589	Proximal
6.02733	-1.33288	0.00186196	Proximal
4.91174	-1.33058	0.0488403	Proximal
5.54571	-1.3305	0.0220726	Proximal
5.29664	-1.32854	0.01899	Proximal
6.36539	-1.32655	0.000301462	Proximal
6.31368	-1.32576	0.000477549	Proximal
5.31321	-1.32549	0.01899	Proximal
5.88412	-1.32442	0.00324369	Proximal
5.17616	-1.32401	0.0309446	Proximal
5.17001	-1.32363	0.0331898	Proximal
5.48	-1.32152	0.0123081	Proximal
5.34284	-1.32021	0.0176085	Proximal
5.12973	-1.31892	0.0382495	Proximal
5.29779	-1.31804	0.0220726	Proximal
6.33399	-1.31671	0.000776894	Proximal
5.42958	-1.31572	0.0151976	Proximal
5.7659	-1.31407	0.0051476	Proximal
5.28868	-1.31328	0.0287549	Proximal
5.09589	-1.31175	0.036896	Proximal
5.47254	-1.30948	0.0142379	Proximal
6.38641	-1.30915	0.000560457	Proximal
6.10301	-1.30831	0.00149296	Proximal
5.79111	-1.30804	0.00770583	Proximal
5.6113	-1.3071	0.00931421	Proximal
5.59381	-1.30656	0.0137011	Proximal
5.01432	-1.30559	0.0464087	Proximal
5.26804	-1.30556	0.0275213	Proximal
5.06293	-1.3051	0.0429177	Proximal
6.06246	-1.3049	0.00317635	Proximal
5.60809	-1.30426	0.00964151	Proximal
5.65732	-1.30397	0.0120776	Proximal
6.0425	-1.30065	0.00218716	Proximal
5.36386	-1.29781	0.0197125	Proximal
5.27935	-1.29761	0.0305442	Proximal
5.37806	-1.29302	0.0206702	Proximal
5.62382	-1.29229	0.0100779	Proximal
5.16699	-1.29069	0.0496045	Proximal
5.63893	-1.29068	0.00872241	Proximal
5.36675	-1.28918	0.0233827	Proximal
5.97697	-1.28905	0.00442105	Proximal
5.57186	-1.28787	0.0171549	Proximal
6.63559	-1.28731	0.000119416	Proximal
5.60488	-1.28663	0.0144509	Proximal
6.2986	-1.28483	0.00140998	Proximal
5.9607	-1.28449	0.00515335	Proximal
6.2562	-1.28279	0.00205219	Proximal
5.4144	-1.28221	0.0212056	Proximal
5.26328	-1.28177	0.0308764	Proximal
5.75722	-1.27869	0.00840535	Proximal
5.10403	-1.27827	0.0469152	Proximal
6.437	-1.2763	0.00046519	Proximal
5.60688	-1.27455	0.012745	Proximal
5.33259	-1.27358	0.0316394	Proximal
5.71524	-1.27197	0.009359	Proximal
5.48911	-1.27149	0.0199463	Proximal
6.04838	-1.27116	0.00291791	Proximal
6.07018	-1.2693	0.00262164	Proximal
8.40774	-1.26862	4.58129e-11	Proximal
5.07879	-1.26857	0.0474033	Proximal
5.41849	-1.2677	0.0213474	Proximal
5.9941	-1.26706	0.00344633	Proximal
5.16076	-1.26659	0.0406364	Proximal
5.14883	-1.26629	0.0456568	Proximal
6.04837	-1.26555	0.00321267	Proximal
5.91879	-1.26507	0.00453212	Proximal
5.18152	-1.26461	0.0373952	Proximal
6.30185	-1.26434	0.00103773	Proximal
5.22208	-1.26426	0.0386819	Proximal
5.30619	-1.26298	0.0346929	Proximal
5.36407	-1.26245	0.0245256	Proximal
5.16769	-1.25983	0.0404918	Proximal
5.75369	-1.25905	0.00774769	Proximal
6.11541	-1.25536	0.00224525	Proximal
5.51843	-1.25432	0.0175752	Proximal
6.1555	-1.25306	0.00195155	Proximal
6.43479	-1.25283	0.0012053	Proximal
5.82887	-1.25266	0.00667347	Proximal
5.23615	-1.24625	0.0398305	Proximal
6.59472	-1.24608	0.000295037	Proximal
6.0668	-1.24574	0.00386656	Proximal
5.17358	-1.24445	0.0432367	Proximal
5.23642	-1.24357	0.0367292	Proximal
5.43939	-1.24355	0.0250592	Proximal
5.2056	-1.24132	0.0404918	Proximal
5.78004	-1.24131	0.0136224	Proximal
5.4918	-1.24107	0.0289324	Proximal
6.59086	-1.23547	0.00029161	Proximal
6.87154	-1.23506	6.39513e-05	Proximal
6.30024	-1.23479	0.00212735	Proximal
6.09639	-1.23411	0.00309596	Proximal
5.25302	-1.23382	0.0383834	Proximal
6.03318	-1.23378	0.00373703	Proximal
5.73932	-1.23216	0.0101555	Proximal
5.23595	-1.23157	0.0434038	Proximal
5.33352	-1.22862	0.0314102	Proximal
5.31782	-1.22805	0.0351268	Proximal
6.1557	-1.22648	0.00281021	Proximal
6.26438	-1.22607	0.00344044	Proximal
5.50822	-1.22503	0.049761	Proximal
5.75413	-1.21999	0.010717	Proximal
5.32229	-1.21325	0.0419722	Proximal
5.81448	-1.2127	0.0113137	Proximal
5.42638	-1.21226	0.0287819	Proximal
5.58396	-1.21201	0.0199763	Proximal
5.35167	-1.21184	0.0352519	Proximal
6.13611	-1.21093	0.0033589	Proximal
6.34404	-1.20762	0.00454061	Proximal
6.06677	-1.20735	0.00440083	Proximal
5.9737	-1.20724	0.0060976	Proximal
5.25107	-1.20671	0.04379	Proximal
5.53628	-1.20497	0.0266778	Proximal
6.01673	-1.20434	0.00545942	Proximal
5.43567	-1.20385	0.0429177	Proximal
5.79573	-1.20115	0.0108869	Proximal
5.29751	-1.20032	0.0476034	Proximal
6.6694	-1.20005	0.000441853	Proximal
5.46627	-1.19851	0.0318897	Proximal
5.37149	-1.19486	0.0395392	Proximal
5.44571	-1.19486	0.0335818	Proximal
5.65016	-1.19121	0.0198246	Proximal
5.3155	-1.18341	0.0454313	Proximal
5.79333	-1.18124	0.0162985	Proximal
6.04142	-1.18096	0.00558329	Proximal
5.93324	-1.18056	0.00921668	Proximal
5.56748	-1.18048	0.0277665	Proximal
5.476	-1.17997	0.048604	Proximal
5.68247	-1.17872	0.022873	Proximal
6.08371	-1.17659	0.00626802	Proximal
5.54721	-1.17459	0.0293846	Proximal
5.76081	-1.17433	0.0150336	Proximal
5.43562	-1.17368	0.037454	Proximal
5.55636	-1.17365	0.0407898	Proximal
5.87366	-1.173	0.0128236	Proximal
5.77288	-1.17224	0.0189543	Proximal
5.45237	-1.17094	0.0336627	Proximal
5.70675	-1.17059	0.0179634	Proximal
5.49534	-1.16985	0.0307588	Proximal
7.65165	-1.16961	8.87835e-07	Proximal
5.52225	-1.16888	0.0286036	Proximal
5.80733	-1.16873	0.0153619	Proximal
6.55019	-1.16853	0.000876889	Proximal
5.42558	-1.16738	0.0369593	Proximal
5.67703	-1.16706	0.0245962	Proximal
6.95893	-1.16619	0.000792796	Proximal
5.59471	-1.16415	0.028233	Proximal
5.43049	-1.16232	0.0444538	Proximal
5.66358	-1.16219	0.0218269	Proximal
5.76833	-1.1586	0.0163783	Proximal
5.57436	-1.15498	0.0295205	Proximal
7.17251	-1.15407	3.6772e-05	Proximal
5.8455	-1.15203	0.0164881	Proximal
5.57589	-1.15112	0.0298711	Proximal
6.1435	-1.15006	0.0078267	Proximal
6.05515	-1.14997	0.00936588	Proximal
5.91484	-1.14978	0.0129476	Proximal
5.82288	-1.14615	0.0273257	Proximal
5.97642	-1.14529	0.0104415	Proximal
6.30345	-1.14461	0.0041039	Proximal
5.46361	-1.14405	0.0387045	Proximal
5.94166	-1.14388	0.0123364	Proximal
6.34734	-1.14244	0.00259726	Proximal
5.57898	-1.1409	0.0330675	Proximal
6.60368	-1.14033	0.00106702	Proximal
6.70787	-1.13976	0.000579631	Proximal
6.30278	-1.1396	0.00363398	Proximal
6.51572	-1.139	0.00186235	Proximal
5.58403	-1.13792	0.0358588	Proximal
5.82857	-1.13648	0.0160937	Proximal
6.83684	-1.128	0.00037077	Proximal
5.78004	-1.12681	0.0279667	Proximal
6.15309	-1.12615	0.0136819	Proximal
6.16713	-1.12583	0.00641979	Proximal
6.86099	-1.12545	0.000550246	Proximal
7.48521	-1.12512	1.10786e-05	Proximal
5.67659	-1.12472	0.0348095	Proximal
6.13456	-1.12464	0.00672696	Proximal
6.26185	-1.12407	0.0048968	Proximal
6.20927	-1.12235	0.00593697	Proximal
6.77896	-1.12161	0.000579631	Proximal
6.21993	-1.12	0.00537177	Proximal
6.40984	-1.11656	0.00368052	Proximal
5.71165	-1.11646	0.0282717	Proximal
5.50243	-1.11396	0.0461009	Proximal
5.6052	-1.11336	0.0365174	Proximal
7.86791	-1.11121	1.47958e-06	Proximal
5.51391	-1.11081	0.0434242	Proximal
5.87245	-1.10973	0.0176439	Proximal
5.73767	-1.10777	0.0294349	Proximal
6.1635	-1.10693	0.00857035	Proximal
5.87429	-1.10633	0.0202764	Proximal
5.91282	-1.10624	0.0166949	Proximal
5.68402	-1.10264	0.0492438	Proximal
5.8084	-1.10058	0.0228848	Proximal
5.90803	-1.09769	0.0171855	Proximal
6.37717	-1.09764	0.00400471	Proximal
5.57853	-1.0976	0.0480664	Proximal
5.59929	-1.09726	0.0397393	Proximal
6.26004	-1.0971	0.00641901	Proximal
7.17457	-1.09674	0.000121293	Proximal
5.82661	-1.09527	0.0329891	Proximal
5.86882	-1.09526	0.02259	Proximal
5.55135	-1.09239	0.044064	Proximal
5.98982	-1.09186	0.0141398	Proximal
6.33517	-1.09124	0.00466053	Proximal
5.81726	-1.09103	0.0308994	Proximal
5.5919	-1.088	0.041218	Proximal
6.11496	-1.08705	0.0124096	Proximal
5.86991	-1.08679	0.0232148	Proximal
6.06105	-1.08596	0.0162757	Proximal
5.69081	-1.08433	0.0330388	Proximal
6.06163	-1.0792	0.0198118	Proximal
7.14201	-1.07799	0.000173781	Proximal
6.05648	-1.07705	0.0199731	Proximal
5.85112	-1.07402	0.0244254	Proximal
5.60938	-1.07152	0.0458448	Proximal
6.50509	-1.0711	0.00333838	Proximal
5.84618	-1.0684	0.0260688	Proximal
5.58425	-1.06679	0.0475987	Proximal
5.60146	-1.06486	0.0492397	Proximal
5.78316	-1.05841	0.0348652	Proximal
5.7104	-1.05529	0.0411035	Proximal
6.57033	-1.05292	0.00750642	Proximal
6.61752	-1.05276	0.00295748	Proximal
6.05265	-1.05018	0.0198118	Proximal
6.14601	-1.04992	0.0220929	Proximal
5.84134	-1.04636	0.0319853	Proximal
6.00941	-1.04184	0.022722	Proximal
5.89424	-1.04117	0.0296914	Proximal
5.6832	-1.03998	0.0486865	Proximal
7.55476	-1.03979	2.7642e-05	Proximal
5.72092	-1.03938	0.0421116	Proximal
5.75441	-1.03846	0.0392646	Proximal
5.79051	-1.03457	0.0373284	Proximal
6.61449	-1.03378	0.00862442	Proximal
6.15122	-1.03282	0.0151432	Proximal
6.87589	-1.03188	0.00158339	Proximal
6.18735	-1.02942	0.0137987	Proximal
6.67367	-1.02916	0.00661298	Proximal
6.09964	-1.02825	0.0183003	Proximal
6.47212	-1.02801	0.00623735	Proximal
6.00158	-1.02624	0.0430839	Proximal
5.95632	-1.02533	0.0268716	Proximal
5.75018	-1.02108	0.0450247	Proximal
6.09509	-1.01816	0.0230947	Proximal
6.79406	-1.01771	0.00195335	Proximal
5.83935	-1.01698	0.0464637	Proximal
5.97018	-1.01663	0.0316795	Proximal
6.31046	-1.01178	0.0179406	Proximal
5.91794	-1.00985	0.0329891	Proximal
6.18985	-1.0092	0.0233975	Proximal
6.48542	-1.0075	0.00679119	Proximal
5.8471	-1.00608	0.0391639	Proximal
6.28228	-1.00554	0.0166789	Proximal
5.98057	-1.00498	0.0298946	Proximal
6.07115	-1.00438	0.0241304	Proximal
6.08065	-1.00345	0.0272599	Proximal
5.90299	-1.00221	0.0363733	Proximal
6.4852	-1.00037	0.00773017	Proximal
6.00479	-0.999412	0.0282717	Unchanged
6.5943	-0.99826	0.00959674	Unchanged
5.8483	-0.99639	0.0426904	Unchanged
5.88159	-0.995176	0.0398322	Unchanged
6.13207	-0.994977	0.0251137	Unchanged
6.24228	-0.991922	0.0202298	Unchanged
6.35694	-0.990779	0.0120776	Unchanged
6.08464	-0.989818	0.0250562	Unchanged
5.98056	-0.989325	0.048604	Unchanged
5.81014	-0.985348	0.0494085	Unchanged
7.00665	-0.983395	0.00286938	Unchanged
6.33034	-0.982699	0.0197771	Unchanged
5.92994	-0.981125	0.0388711	Unchanged
6.28968	-0.978776	0.0178913	Unchanged
6.03403	-0.977242	0.0313196	Unchanged
6.55861	-0.974449	0.0075612	Unchanged
5.96345	-0.968921	0.0416763	Unchanged
6.93623	-0.966521	0.00243883	Unchanged
6.3161	-0.965934	0.0195516	Unchanged
5.98109	-0.961489	0.0409248	Unchanged
5.8746	-0.961317	0.0496689	Unchanged
6.1381	-0.961018	0.0321686	Unchanged
6.32299	-0.95915	0.0185727	Unchanged
6.42398	-0.958826	0.0135343	Unchanged
7.47557	-0.957624	0.000276195	Unchanged
6.28439	-0.956058	0.0408342	Unchanged
6.78683	-0.955782	0.00425851	Unchanged
6.1175	-0.949749	0.0327385	Unchanged
6.09986	-0.949415	0.0331898	Unchanged
6.55764	-0.946405	0.0118046	Unchanged
5.99783	-0.946285	0.0472906	Unchanged
6.22202	-0.944849	0.0289449	Unchanged
6.50418	-0.943909	0.0137161	Unchanged
6.24406	-0.940489	0.0314711	Unchanged
6.99059	-0.940362	0.00376977	Unchanged
6.16532	-0.938068	0.0347665	Unchanged
6.0743	-0.93617	0.0435339	Unchanged
6.14457	-0.93538	0.0339931	Unchanged
6.18221	-0.93089	0.0445365	Unchanged
6.16582	-0.92523	0.0370671	Unchanged
6.99805	-0.924214	0.00358196	Unchanged
6.84754	-0.920326	0.00622566	Unchanged
6.34508	-0.918199	0.0282717	Unchanged
6.30233	-0.912465	0.0369415	Unchanged
6.44371	-0.912069	0.0231182	Unchanged
6.71382	-0.911284	0.0155541	Unchanged
6.25351	-0.907342	0.0347665	Unchanged
6.57495	-0.90684	0.0205081	Unchanged
7.08412	-0.90568	0.00311372	Unchanged
6.29666	-0.904364	0.0319853	Unchanged
6.62527	-0.903896	0.0144829	Unchanged
7.27491	-0.903515	0.00173667	Unchanged
6.19605	-0.899963	0.0482292	Unchanged
6.85466	-0.898688	0.00687975	Unchanged
6.45452	-0.898424	0.0221195	Unchanged
6.89064	-0.893729	0.00772055	Unchanged
6.72228	-0.892463	0.0150972	Unchanged
6.57541	-0.891723	0.0251073	Unchanged
7.05086	-0.890029	0.00444063	Unchanged
6.90806	-0.888834	0.00659729	Unchanged
6.40467	-0.886014	0.0439731	Unchanged
6.51475	-0.885619	0.0220339	Unchanged
6.25933	-0.882948	0.0394021	Unchanged
6.33503	-0.864872	0.0387045	Unchanged
6.99263	-0.864336	0.00862442	Unchanged
6.24465	-0.863706	0.0489605	Unchanged
6.51452	-0.861474	0.029577	Unchanged
6.25024	-0.861104	0.0491875	Unchanged
6.35029	-0.858512	0.0418673	Unchanged
6.74475	-0.858064	0.0154333	Unchanged
6.62627	-0.857656	0.0250183	Unchanged
7.01106	-0.857106	0.00683684	Unchanged
7.93996	-0.856234	0.00029161	Unchanged
6.77158	-0.855777	0.0139479	Unchanged
6.49413	-0.847944	0.0312441	Unchanged
6.85074	-0.845867	0.0237214	Unchanged
6.63158	-0.844032	0.0241997	Unchanged
6.75377	-0.844031	0.0171841	Unchanged
6.98694	-0.839378	0.00985757	Unchanged
6.67922	-0.828288	0.0261154	Unchanged
6.64051	-0.822271	0.0329751	Unchanged
7.34993	-0.820389	0.00368712	Unchanged
6.73565	-0.817473	0.0237308	Unchanged
6.62364	-0.814755	0.0392417	Unchanged
6.88839	-0.806899	0.0183431	Unchanged
6.69712	-0.806424	0.0273225	Unchanged
6.73046	-0.80634	0.0257348	Unchanged
6.7808	-0.802474	0.026468	Unchanged
6.88063	-0.799512	0.0193775	Unchanged
6.58043	-0.79569	0.0457401	Unchanged
6.71958	-0.788943	0.0463199	Unchanged
6.57601	-0.787853	0.0432463	Unchanged
7.15327	-0.783854	0.0156389	Unchanged
6.6187	-0.780746	0.0464207	Unchanged
6.80541	-0.773304	0.0312264	Unchanged
7.58201	-0.769944	0.00595391	Unchanged
7.0353	-0.768563	0.0174746	Unchanged
6.96343	-0.766736	0.0281056	Unchanged
6.7838	-0.765495	0.0466944	Unchanged
7.99608	-0.763303	0.00131045	Unchanged
6.97412	-0.749904	0.024929	Unchanged
7.25107	-0.748079	0.0143011	Unchanged
7.12005	-0.746031	0.0184322	Unchanged
6.75051	-0.741219	0.0482292	Unchanged
6.91632	-0.733565	0.0421116	Unchanged
7.18621	-0.729329	0.0224059	Unchanged
7.44276	-0.712701	0.0131229	Unchanged
7.04509	-0.707785	0.0348232	Unchanged
7.04291	-0.704955	0.0361442	Unchanged
7.13634	-0.697673	0.0348232	Unchanged
7.74603	-0.680459	0.0140258	Unchanged
7.69741	-0.666666	0.0136649	Unchanged
7.42065	-0.666152	0.0280576	Unchanged
7.38971	-0.655961	0.0305091	Unchanged
7.24857	-0.65484	0.0438637	Unchanged
7.45375	-0.625006	0.038304	Unchanged
7.8716	-0.624065	0.0140409	Unchanged
7.62255	-0.623959	0.0238879	Unchanged
8.14227	-0.62389	0.0171525	Unchanged
7.43593	-0.618211	0.0429246	Unchanged
8.17677	-0.616609	0.0131952	Unchanged
8.03408	-0.603397	0.0136183	Unchanged
7.84392	-0.596238	0.0221123	Unchanged
7.70097	-0.590519	0.033473	Unchanged
9.01374	-0.585873	0.00719012	Unchanged
7.99413	-0.574244	0.0254989	Unchanged
8.08321	-0.56534	0.0198118	Unchanged
7.90905	-0.5512	0.042759	Unchanged
8.12893	-0.547176	0.0234705	Unchanged
7.89823	-0.537067	0.0422487	Unchanged
7.9059	-0.527027	0.0476143	Unchanged
10.738	-0.516951	0.000327165	Unchanged
9.31724	-0.497972	0.022174	Unchanged
8.46748	-0.491655	0.0289587	Unchanged
8.93583	0.463172	0.0291333	Unchanged
8.73586	0.495278	0.0163272	Unchanged
7.99601	0.566034	0.0258308	Unchanged
7.65397	0.572512	0.0480964	Unchanged
7.56768	0.601103	0.0393224	Unchanged
7.98975	0.607976	0.0207541	Unchanged
7.85957	0.61058	0.0205854	Unchanged
8.02002	0.626579	0.0145681	Unchanged
8.04568	0.637685	0.00948489	Unchanged
7.38725	0.645304	0.0347127	Unchanged
7.40531	0.645662	0.0382807	Unchanged
8.22851	0.650366	0.00386656	Unchanged
7.58127	0.671951	0.0169216	Unchanged
7.51589	0.677116	0.018201	Unchanged
7.15517	0.684096	0.04275	Unchanged
7.21823	0.68445	0.0404918	Unchanged
7.26272	0.690645	0.0430759	Unchanged
6.98561	0.692507	0.0498296	Unchanged
7.99611	0.693079	0.00428357	Unchanged
7.24098	0.694187	0.033242	Unchanged
7.12968	0.695675	0.0369593	Unchanged
8.12758	0.716653	0.00246975	Unchanged
7.0431	0.719879	0.0367988	Unchanged
6.87508	0.723862	0.0487451	Unchanged
6.91587	0.727121	0.0415397	Unchanged
7.25335	0.732886	0.0186253	Unchanged
6.95936	0.733937	0.0397298	Unchanged
7.34952	0.734274	0.0140046	Unchanged
8.02196	0.738004	0.00187968	Unchanged
7.43171	0.739286	0.0119268	Unchanged
6.85872	0.742669	0.0409331	Unchanged
6.80733	0.744308	0.0451846	Unchanged
7.66035	0.749533	0.0045928	Unchanged
7.32074	0.751625	0.0181414	Unchanged
7.08265	0.754869	0.021988	Unchanged
7.71984	0.761838	0.00400471	Unchanged
6.7458	0.775543	0.0398714	Unchanged
7.5551	0.778361	0.00453212	Unchanged
7.39464	0.787496	0.00621341	Unchanged
7.005	0.791962	0.0218639	Unchanged
6.77662	0.792837	0.0298577	Unchanged
6.66381	0.794976	0.0433826	Unchanged
7.09895	0.795069	0.0141398	Unchanged
6.97282	0.804383	0.0166547	Unchanged
6.98127	0.806064	0.0173209	Unchanged
6.67912	0.809394	0.0398322	Unchanged
6.92203	0.811654	0.0190967	Unchanged
6.609	0.814748	0.0368107	Unchanged
6.95455	0.816486	0.0179406	Unchanged
6.46974	0.816706	0.0489142	Unchanged
6.73078	0.820508	0.0303406	Unchanged
6.6562	0.822652	0.039328	Unchanged
6.66287	0.823677	0.0309143	Unchanged
6.5027	0.823836	0.0427195	Unchanged
6.62797	0.824724	0.0318151	Unchanged
6.56934	0.827897	0.0367531	Unchanged
6.86101	0.830098	0.0191063	Unchanged
7.03457	0.831517	0.0127633	Unchanged
6.6073	0.831659	0.0335367	Unchanged
6.52345	0.834115	0.045141	Unchanged
6.92906	0.834323	0.0221123	Unchanged
6.91445	0.835037	0.0143064	Unchanged
6.98345	0.835876	0.0120776	Unchanged
6.44171	0.838977	0.0470424	Unchanged
6.57444	0.840119	0.0324629	Unchanged
6.69726	0.841059	0.0390793	Unchanged
6.89123	0.843566	0.0155413	Unchanged
7.39528	0.845236	0.00297588	Unchanged
6.78837	0.845696	0.0175718	Unchanged
7.96942	0.848768	0.000688741	Unchanged
6.58131	0.850535	0.0286095	Unchanged
6.69166	0.851511	0.0213447	Unchanged
7.31732	0.852798	0.00905098	Unchanged
7.35876	0.854544	0.00276768	Unchanged
7.09452	0.85497	0.00674381	Unchanged
6.83822	0.855678	0.0140734	Unchanged
6.36918	0.855802	0.0455263	Unchanged
7.09397	0.859477	0.0135706	Unchanged
6.4132	0.859719	0.0420902	Unchanged
8.0253	0.861101	0.000370609	Unchanged
7.24207	0.86118	0.00387616	Unchanged
6.34553	0.863883	0.0438981	Unchanged
6.60934	0.865212	0.0347127	Unchanged
6.3204	0.865806	0.0492068	Unchanged
6.82347	0.865945	0.013431	Unchanged
6.44892	0.867203	0.0431685	Unchanged
6.53804	0.868406	0.032871	Unchanged
6.93629	0.870362	0.0107749	Unchanged
6.90648	0.874468	0.0139516	Unchanged
6.87396	0.874905	0.0178093	Unchanged
6.29174	0.875422	0.0481752	Unchanged
7.29806	0.876379	0.00247465	Unchanged
6.75114	0.876419	0.0148945	Unchanged
6.8873	0.877755	0.0189923	Unchanged
6.93435	0.880627	0.00949266	Unchanged
7.39391	0.880645	0.00319564	Unchanged
6.56499	0.8819	0.022174	Unchanged
6.58044	0.883762	0.0251115	Unchanged
7.51518	0.883764	0.00150415	Unchanged
6.34737	0.885128	0.0418535	Unchanged
7.21778	0.885739	0.00317409	Unchanged
6.60261	0.887061	0.022174	Unchanged
6.47556	0.888254	0.0289449	Unchanged
6.35074	0.891321	0.0355724	Unchanged
7.1086	0.893091	0.00508745	Unchanged
6.48713	0.89352	0.0313	Unchanged
6.38443	0.895632	0.0436032	Unchanged
6.72041	0.897101	0.0144316	Unchanged
6.36507	0.898463	0.0467152	Unchanged
6.58495	0.899845	0.0207417	Unchanged
6.25979	0.901849	0.0433826	Unchanged
6.32824	0.906965	0.0324647	Unchanged
7.06761	0.907539	0.00373444	Unchanged
6.8037	0.909464	0.0164419	Unchanged
6.57223	0.914016	0.0204928	Unchanged
6.85276	0.918215	0.00814903	Unchanged
6.56138	0.918246	0.0192557	Unchanged
7.15078	0.918568	0.00342383	Unchanged
6.19719	0.922057	0.0455719	Unchanged
6.26512	0.925421	0.0423277	Unchanged
7.20061	0.925774	0.00233203	Unchanged
6.2934	0.926277	0.0330946	Unchanged
6.32599	0.926644	0.0282717	Unchanged
6.24981	0.927373	0.0435511	Unchanged
7.87563	0.92812	0.000411543	Unchanged
7.80548	0.93073	0.000125884	Unchanged
6.18258	0.931178	0.0423208	Unchanged
6.64417	0.932715	0.0128236	Unchanged
6.17053	0.935142	0.045304	Unchanged
6.24787	0.935159	0.0365613	Unchanged
6.22055	0.935466	0.0345251	Unchanged
6.27955	0.937106	0.0451263	Unchanged
6.49065	0.937134	0.0210926	Unchanged
6.11422	0.937279	0.0453254	Unchanged
6.19802	0.939101	0.0469301	Unchanged
6.70984	0.939141	0.00948489	Unchanged
6.22154	0.939413	0.0357006	Unchanged
6.28837	0.941767	0.0269601	Unchanged
6.25721	0.942998	0.028959	Unchanged
6.91676	0.947395	0.004151	Unchanged
6.24434	0.950392	0.0289532	Unchanged
6.50137	0.951451	0.0146148	Unchanged
7.87918	0.952695	3.90618e-05	Unchanged
6.17779	0.953861	0.0344745	Unchanged
6.32983	0.95405	0.0261439	Unchanged
6.28086	0.95419	0.0254755	Unchanged
6.25967	0.954258	0.031294	Unchanged
6.24334	0.955929	0.0340551	Unchanged
6.40691	0.957104	0.0191063	Unchanged
6.90267	0.957226	0.00417323	Unchanged
6.39035	0.957646	0.0184894	Unchanged
6.18231	0.957791	0.0319853	Unchanged
6.57596	0.959957	0.0104414	Unchanged
6.04022	0.961712	0.0425538	Unchanged
6.66351	0.962522	0.00887662	Unchanged
6.65303	0.966425	0.00998856	Unchanged
6.51563	0.967457	0.0152211	Unchanged
6.48348	0.967571	0.015029	Unchanged
6.59499	0.967599	0.012597	Unchanged
6.17348	0.968124	0.0293734	Unchanged
5.98491	0.97	0.0472988	Unchanged
6.90906	0.970437	0.00345999	Unchanged
6.22646	0.971099	0.0250183	Unchanged
6.04624	0.9732	0.0439731	Unchanged
6.22471	0.975163	0.0291759	Unchanged
6.53237	0.975565	0.0123107	Unchanged
7.04592	0.975799	0.00172569	Unchanged
6.10635	0.975881	0.032176	Unchanged
6.59458	0.976113	0.0127188	Unchanged
6.14477	0.978955	0.0425962	Unchanged
6.54901	0.978966	0.00972463	Unchanged
6.89765	0.979157	0.00317972	Unchanged
6.08788	0.981618	0.0357077	Unchanged
6.7541	0.981639	0.0065984	Unchanged
7.03877	0.984124	0.0019675	Unchanged
6.28489	0.984852	0.0210177	Unchanged
6.23264	0.985708	0.0260451	Unchanged
6.78103	0.991713	0.00425802	Unchanged
6.6871	0.992405	0.00542324	Unchanged
6.48304	0.992727	0.0122924	Unchanged
6.25731	0.99313	0.0191999	Unchanged
7.17593	0.993812	0.000823835	Unchanged
6.38463	0.99444	0.0144091	Unchanged
6.53072	0.994792	0.00921668	Unchanged
6.51753	0.996274	0.00983251	Unchanged
7.38221	0.99697	0.000437504	Unchanged
6.22819	0.997618	0.0216145	Unchanged
6.12211	0.997752	0.0282717	Unchanged
6.54329	0.998511	0.00940943	Unchanged
6.29242	0.999353	0.0220586	Unchanged
5.92614	1.00137	0.0436032	Distal
5.98974	1.00198	0.0357024	Distal
6.8535	1.00316	0.00338273	Distal
6.07857	1.00333	0.0387565	Distal
7.23387	1.00379	0.000586764	Distal
6.39032	1.00431	0.0136735	Distal
6.33363	1.00707	0.0174955	Distal
6.46511	1.00786	0.0106184	Distal
6.37431	1.00819	0.0176371	Distal
6.10723	1.00886	0.0261042	Distal
5.95516	1.00928	0.0414714	Distal
6.42804	1.01297	0.0134701	Distal
6.81076	1.01778	0.00269296	Distal
6.18965	1.0179	0.0248881	Distal
6.67358	1.01845	0.00550197	Distal
6.05833	1.01992	0.0266364	Distal
6.91189	1.02108	0.00174695	Distal
6.03671	1.0219	0.0335626	Distal
5.89837	1.0228	0.0419319	Distal
6.12886	1.02287	0.0295235	Distal
5.93797	1.02337	0.0440279	Distal
6.30878	1.02398	0.0138468	Distal
6.6068	1.02583	0.00544545	Distal
6.43194	1.02656	0.0105766	Distal
6.0458	1.0268	0.0286095	Distal
5.85626	1.02747	0.0455243	Distal
6.00841	1.02869	0.0324647	Distal
6.24459	1.02871	0.0166567	Distal
6.61024	1.03096	0.00492645	Distal
6.88633	1.03148	0.00168979	Distal
6.29726	1.03208	0.0136649	Distal
5.85992	1.03235	0.0439966	Distal
6.16133	1.03307	0.018362	Distal
6.0806	1.0336	0.0346194	Distal
6.15517	1.03478	0.0254755	Distal
5.76753	1.03565	0.0498296	Distal
5.92396	1.03582	0.0367296	Distal
6.24826	1.03727	0.0164375	Distal
6.13036	1.03831	0.0233223	Distal
6.30186	1.0384	0.0119042	Distal
6.24943	1.03893	0.0158046	Distal
7.21395	1.03946	0.000430694	Distal
6.41293	1.03985	0.00881195	Distal
6.77607	1.04059	0.00247465	Distal
6.74097	1.04111	0.00264993	Distal
7.3981	1.04144	0.000137294	Distal
6.42596	1.04201	0.0101971	Distal
5.91155	1.04359	0.0319853	Distal
6.6058	1.04476	0.00454061	Distal
6.52147	1.04577	0.00558329	Distal
6.50991	1.04701	0.00612272	Distal
5.99648	1.04727	0.025607	Distal
6.38992	1.05092	0.00953318	Distal
6.96016	1.05162	0.00165419	Distal
6.18614	1.05321	0.0191753	Distal
6.19455	1.05431	0.0143762	Distal
6.31236	1.05633	0.0101555	Distal
5.80792	1.05901	0.0404517	Distal
6.31403	1.05913	0.0120068	Distal
6.45645	1.05943	0.00655363	Distal
6.96764	1.05959	0.00119803	Distal
6.09793	1.06012	0.0239399	Distal
6.27794	1.06099	0.0161468	Distal
5.76336	1.06195	0.0406906	Distal
5.71582	1.062	0.0457401	Distal
6.4001	1.06487	0.00667347	Distal
6.41118	1.06576	0.0103617	Distal
6.87113	1.06759	0.00222244	Distal
5.96744	1.06943	0.0278936	Distal
6.09165	1.06996	0.0213447	Distal
5.97068	1.07291	0.0266616	Distal
6.07796	1.07447	0.0193081	Distal
5.69899	1.07487	0.04334	Distal
6.87362	1.07521	0.00137066	Distal
5.64571	1.07555	0.0489105	Distal
5.86215	1.07652	0.032867	Distal
6.32666	1.0779	0.00808246	Distal
6.69243	1.07964	0.00206443	Distal
6.5858	1.08017	0.00377841	Distal
5.97729	1.08116	0.0214369	Distal
5.91689	1.08156	0.0272888	Distal
6.38012	1.08173	0.00729947	Distal
5.80378	1.08335	0.0347665	Distal
5.82735	1.08372	0.0393224	Distal
6.5199	1.085	0.00370242	Distal
6.04511	1.0856	0.0184366	Distal
5.87527	1.08615	0.0308924	Distal
6.02177	1.08637	0.0207677	Distal
6.42906	1.08709	0.00502746	Distal
6.00556	1.08994	0.0179809	Distal
7.39475	1.09238	0.0368531	Distal
5.78504	1.09265	0.0365858	Distal
6.45169	1.09402	0.00425037	Distal
5.91459	1.09495	0.0310791	Distal
6.3571	1.09579	0.00571978	Distal
6.58438	1.09598	0.00255655	Distal
6.58369	1.0962	0.00251358	Distal
6.65245	1.09947	0.00190529	Distal
6.09408	1.10013	0.0181669	Distal
6.29145	1.10038	0.00727642	Distal
5.81144	1.10161	0.0298711	Distal
6.27864	1.1017	0.00743091	Distal
5.61022	1.10307	0.0451512	Distal
6.01426	1.10343	0.0184699	Distal
6.01389	1.1039	0.0187301	Distal
5.9539	1.10521	0.0198118	Distal
6.48361	1.10589	0.00446276	Distal
5.66952	1.10728	0.0398322	Distal
6.11401	1.10742	0.0124029	Distal
5.76968	1.10796	0.0308764	Distal
5.887	1.10827	0.0218666	Distal
6.61942	1.11149	0.00201545	Distal
7.46172	1.1124	2.66359e-05	Distal
6.53716	1.11455	0.00265739	Distal
6.25101	1.11611	0.0070323	Distal
6.27119	1.11705	0.00662658	Distal
6.19676	1.11744	0.00843642	Distal
6.3695	1.11802	0.00525709	Distal
5.87412	1.12004	0.0222979	Distal
6.59844	1.12107	0.00199313	Distal
6.94751	1.12207	0.000358504	Distal
5.59823	1.12254	0.041218	Distal
6.14523	1.12332	0.0098216	Distal
6.424	1.12405	0.00338118	Distal
5.96015	1.12526	0.0195516	Distal
5.57011	1.12603	0.0433826	Distal
5.6557	1.12701	0.0356896	Distal
5.65637	1.12815	0.0347665	Distal
6.27305	1.12952	0.00843642	Distal
6.02341	1.12996	0.0191753	Distal
5.82677	1.13007	0.0258252	Distal
6.56921	1.13034	0.00447164	Distal
6.22404	1.13058	0.00757708	Distal
5.94722	1.13068	0.0179486	Distal
5.94839	1.13095	0.0207677	Distal
6.38017	1.13283	0.00418565	Distal
6.6769	1.13585	0.00120301	Distal
5.76147	1.13673	0.0260261	Distal
6.95427	1.1371	0.000436551	Distal
5.85405	1.13713	0.0253714	Distal
6.32076	1.13794	0.0054873	Distal
5.57821	1.13913	0.0403295	Distal
5.76493	1.13986	0.024504	Distal
6.50904	1.14066	0.00254233	Distal
5.52007	1.14112	0.0472906	Distal
6.4195	1.14115	0.00289333	Distal
5.71713	1.14205	0.0269958	Distal
6.10082	1.14468	0.00914927	Distal
5.63723	1.14475	0.0331962	Distal
5.72014	1.14539	0.0293184	Distal
5.49516	1.14636	0.0461665	Distal
6.46976	1.14648	0.00233326	Distal
5.71974	1.14863	0.0260835	Distal
5.79965	1.15175	0.0210926	Distal
6.20476	1.15206	0.00728584	Distal
5.90993	1.15236	0.0189267	Distal
6.32959	1.15269	0.00378463	Distal
5.88925	1.15333	0.0184921	Distal
5.79676	1.1534	0.0279095	Distal
5.64466	1.15387	0.0456568	Distal
6.06192	1.15396	0.0126856	Distal
6.19693	1.15589	0.0111973	Distal
5.82264	1.15673	0.0200188	Distal
5.9387	1.1579	0.0158472	Distal
6.65128	1.15949	0.0010632	Distal
5.67557	1.16066	0.0287819	Distal
5.80653	1.16066	0.0198246	Distal
5.75469	1.16067	0.0272888	Distal
5.67501	1.16119	0.0277766	Distal
5.67696	1.16257	0.0269877	Distal
6.81234	1.16329	0.000405767	Distal
6.49776	1.16408	0.00183845	Distal
5.79872	1.16559	0.0257348	Distal
5.45127	1.16683	0.04691	Distal
5.4184	1.16782	0.0478808	Distal
5.65431	1.16783	0.0300193	Distal
7.02354	1.16815	0.000158407	Distal
6.24886	1.16868	0.00447627	Distal
5.51229	1.16872	0.0382495	Distal
5.83461	1.16964	0.0169115	Distal
6.19255	1.1698	0.00593432	Distal
5.76188	1.17088	0.0262987	Distal
6.20009	1.172	0.00663344	Distal
5.68369	1.17201	0.0319771	Distal
5.63052	1.1747	0.0281803	Distal
6.35307	1.17729	0.00568965	Distal
5.76212	1.17752	0.0208087	Distal
6.69292	1.17775	0.000781045	Distal
5.60266	1.17792	0.0357231	Distal
5.38991	1.17832	0.0495433	Distal
6.258	1.17947	0.00373527	Distal
5.48779	1.18011	0.0384396	Distal
5.71468	1.1807	0.0301435	Distal
5.4291	1.18101	0.0449923	Distal
6.39373	1.18117	0.0033231	Distal
5.42684	1.18207	0.0448549	Distal
5.66712	1.18393	0.0256466	Distal
7.15486	1.18478	4.81241e-05	Distal
6.46419	1.18508	0.00162457	Distal
5.91505	1.1851	0.011863	Distal
5.66628	1.18552	0.0235293	Distal
7.09684	1.18819	7.19517e-05	Distal
6.05924	1.19007	0.0144829	Distal
5.91961	1.19102	0.0109196	Distal
6.00433	1.19264	0.0101555	Distal
5.82231	1.19271	0.0184366	Distal
5.46651	1.19298	0.040973	Distal
6.22967	1.19382	0.00381207	Distal
6.4233	1.19534	0.00191473	Distal
6.40514	1.19667	0.00202563	Distal
5.92162	1.19668	0.0110406	Distal
5.55992	1.19819	0.033587	Distal
5.67397	1.20101	0.0221123	Distal
5.40804	1.20282	0.0407481	Distal
5.88338	1.20488	0.013494	Distal
6.13949	1.20508	0.0064824	Distal
6.64002	1.20526	0.00158339	Distal
5.34585	1.20551	0.0464756	Distal
5.59641	1.2065	0.0257394	Distal
5.73175	1.20658	0.0179406	Distal
6.34807	1.20711	0.00276087	Distal
6.01811	1.20878	0.0083644	Distal
5.44786	1.20924	0.0385781	Distal
6.54244	1.20966	0.000947427	Distal
6.10293	1.20976	0.0058414	Distal
5.68242	1.2106	0.0208763	Distal
5.80462	1.21191	0.0189543	Distal
5.90973	1.21217	0.00963196	Distal
7.0869	1.21362	5.89944e-05	Distal
5.60126	1.21493	0.0236529	Distal
5.50247	1.21514	0.0448829	Distal
5.4183	1.2158	0.0378229	Distal
6.76148	1.21704	0.000279355	Distal
5.51628	1.21747	0.0312222	Distal
6.02773	1.21765	0.00616894	Distal
5.86834	1.21978	0.010963	Distal
5.45041	1.22048	0.0406483	Distal
5.6268	1.22092	0.0262627	Distal
5.57032	1.22198	0.0423177	Distal
5.35142	1.22223	0.0436032	Distal
6.19246	1.22344	0.00344633	Distal
6.23026	1.22344	0.00319564	Distal
5.98886	1.22388	0.00740694	Distal
5.42413	1.224	0.0342996	Distal
5.42617	1.22519	0.0407481	Distal
5.35247	1.22528	0.0438981	Distal
5.60589	1.22587	0.0227122	Distal
5.54305	1.22752	0.0373284	Distal
5.94367	1.22836	0.0083644	Distal
5.38583	1.22913	0.0436962	Distal
6.14095	1.22928	0.00419713	Distal
5.5782	1.2305	0.0263951	Distal
5.7738	1.23113	0.0158409	Distal
5.92559	1.23203	0.00805793	Distal
6.12155	1.23372	0.00418098	Distal
5.52607	1.23386	0.0250913	Distal
5.25455	1.23388	0.0489605	Distal
6.07993	1.23416	0.00447627	Distal
5.90594	1.23699	0.010936	Distal
5.67594	1.23863	0.0167605	Distal
6.5267	1.23864	0.00112566	Distal
5.92276	1.23881	0.00948489	Distal
5.75755	1.23968	0.0131229	Distal
5.40103	1.24035	0.0347665	Distal
5.40311	1.24117	0.0330946	Distal
6.10819	1.24142	0.00423556	Distal
6.42238	1.24166	0.00112018	Distal
6.63508	1.24253	0.00148154	Distal
5.70673	1.24302	0.0167333	Distal
5.55427	1.24331	0.0290221	Distal
5.40448	1.2441	0.0325043	Distal
5.62392	1.24491	0.0216142	Distal
6.27712	1.24505	0.00300174	Distal
5.29722	1.24515	0.043375	Distal
5.46645	1.2455	0.030953	Distal
5.62547	1.24723	0.0192291	Distal
5.26794	1.24778	0.0486112	Distal
6.15107	1.24814	0.00425802	Distal
5.56748	1.24893	0.0219516	Distal
5.73797	1.24906	0.0151432	Distal
6.28527	1.24956	0.00205219	Distal
6.86078	1.25026	0.000117205	Distal
5.40381	1.25045	0.0333804	Distal
5.78917	1.2524	0.0125172	Distal
5.30311	1.25264	0.0427004	Distal
5.37783	1.25569	0.0323829	Distal
5.33832	1.25805	0.0397961	Distal
6.66263	1.25814	0.000295037	Distal
5.62785	1.25882	0.017432	Distal
5.74398	1.25884	0.0138468	Distal
5.41665	1.26067	0.0292304	Distal
5.38049	1.261	0.032176	Distal
5.27134	1.26177	0.0445824	Distal
6.29432	1.2618	0.00159968	Distal
5.51102	1.26369	0.0271051	Distal
6.29436	1.26387	0.00179563	Distal
5.74351	1.26389	0.0123364	Distal
6.98776	1.26438	3.81197e-05	Distal
5.38263	1.26472	0.0305724	Distal
5.27856	1.26551	0.0413785	Distal
5.74576	1.26612	0.0109836	Distal
6.65781	1.26645	0.000279566	Distal
6.21898	1.26755	0.00336036	Distal
7.65802	1.26825	6.53025e-07	Distal
6.262	1.26852	0.00193838	Distal
7.23571	1.26867	5.98581e-06	Distal
6.06101	1.26975	0.00408176	Distal
6.18877	1.27022	0.00233326	Distal
5.39002	1.27115	0.0308924	Distal
6.05886	1.27212	0.00482063	Distal
5.31881	1.2733	0.0398714	Distal
5.63996	1.27357	0.0146148	Distal
5.31799	1.27743	0.0383867	Distal
5.97835	1.2784	0.00496523	Distal
6.47772	1.27981	0.000667065	Distal
5.77756	1.28007	0.0106176	Distal
6.29261	1.28026	0.00191415	Distal
5.64644	1.28124	0.0133861	Distal
6.75839	1.28206	0.000439604	Distal
5.52485	1.28218	0.0191753	Distal
5.77959	1.28311	0.0102999	Distal
5.61925	1.28469	0.0141936	Distal
6.06919	1.285	0.00356279	Distal
6.31305	1.28506	0.00116771	Distal
6.59145	1.28689	0.000430028	Distal
6.09354	1.28774	0.00284505	Distal
5.17707	1.28779	0.0439305	Distal
5.50011	1.28833	0.0214335	Distal
[truncated: 49,656 more rows]

## Sheet: Fig 2c
	-1985	-1975	-1965	-1955	-1945	-1935	-1925	-1915	-1905	-1895	-1885	-1875	-1865	-1855	-1845	-1835	-1825	-1815	-1805	-1795	-1785	-1775	-1765	-1755	-1745	-1735	-1725	-1715	-1705	-1695	-1685	-1675	-1665	-1655	-1645	-1635	-1625	-1615	-1605	-1595	-1585	-1575	-1565	-1555	-1545	-1535	-1525	-1515	-1505
HoxA13 at Proximal ATAC	0.496885	0.499714	0.503314	0.506987	0.509609	0.510897	0.511727	0.512497	0.513445	0.513401	0.513341	0.512793	0.513297	0.514586	0.516156	0.515978	0.514704	0.512956	0.513608	0.513445	0.514497	0.513875	0.514423	0.514571	0.514823	0.515089	0.515193	0.515711	0.516585	0.517267	0.517933	0.519296	0.52094	0.52171	0.520955	0.519814	0.518763	0.519074	0.518407	0.519	0.518866	0.519237	0.518644	0.518155	0.517578	0.517059	0.515282	0.513238	0.510868
HoxD13 at Proximal ATAC	0.483799	0.483687	0.483593	0.483321	0.48319	0.482637	0.482534	0.481521	0.480246	0.479421	0.479937	0.48184	0.482918	0.484784	0.485262	0.485956	0.485703	0.486528	0.488225	0.489781	0.49146	0.492688	0.494451	0.495763	0.496185	0.495876	0.494657	0.49356	0.493654	0.493325	0.492894	0.49206	0.492378	0.492669	0.493625	0.493222	0.491863	0.488806	0.485712	0.484156	0.482834	0.482984	0.482946	0.482609	0.481662	0.480283	0.479796	0.478858	0.47823
HoxA13 at distal ATAC	0.536507	0.535749	0.536617	0.53696	0.538073	0.539199	0.539407	0.538832	0.537657	0.537939	0.539088	0.540116	0.540654	0.541339	0.542098	0.544165	0.545438	0.547603	0.549805	0.551041	0.551151	0.549952	0.551077	0.552851	0.555384	0.557708	0.559653	0.562332	0.564375	0.567776	0.57004	0.572548	0.574162	0.575753	0.57771	0.580304	0.584182	0.588182	0.591999	0.596183	0.59929	0.601969	0.603376	0.605725	0.608355	0.610558	0.612417	0.614301	0.617286
HoxD13 at distal ATAC	0.492733	0.492385	0.491796	0.490983	0.489798	0.488761	0.487622	0.486422	0.485725	0.48557	0.485748	0.485679	0.485005	0.484788	0.48478	0.486004	0.486941	0.487855	0.489241	0.489775	0.49048	0.490255	0.491959	0.493539	0.495111	0.496311	0.497674	0.499354	0.501135	0.502521	0.504078	0.505379	0.507493	0.509359	0.51152	0.513324	0.515361	0.517026	0.5189	0.520758	0.522322	0.523523	0.525141	0.526876	0.528773	0.530345	0.531685	0.531971	0.531367
[truncated: 349 more columns]

## Sheet: Fig 2d
Average rLog WT vs Hox13KO	Log2FC WT vs Hox13KO	adjusted pValue WT vs Hox13KO	Status
9.06904	-2.38997	2.80088e-43	Decreased
7.81618	-3.23416	1.05339e-28	Decreased
7.99246	-2.11882	3.2048e-20	Decreased
6.82552	-3.14151	5.6497e-18	Decreased
7.78588	-2.07048	5.6497e-18	Decreased
6.62783	-3.48935	1.4938e-17	Decreased
6.49794	-4.45231	2.83668e-17	Decreased
6.94115	-2.84527	3.70896e-17	Decreased
7.78458	-1.96315	1.7824e-16	Decreased
6.74726	-2.8673	3.24278e-15	Decreased
7.04046	-2.44319	4.29852e-15	Decreased
7.62352	-1.94224	4.61233e-15	Decreased
6.69217	-3.0409	6.03087e-15	Decreased
7.40443	-2.01719	3.84943e-14	Decreased
6.50272	-3.01932	6.20379e-14	Decreased
6.76508	-2.59604	8.86006e-14	Decreased
6.38097	-3.15449	1.54498e-13	Decreased
6.94557	-2.40839	1.54498e-13	Decreased
6.28281	-3.52763	2.59024e-13	Decreased
6.47057	-2.93056	2.96124e-13	Decreased
7.01236	-2.29382	3.93332e-13	Decreased
6.87941	-2.44188	5.26119e-13	Decreased
7.36755	-2.12507	1.58689e-12	Decreased
6.91232	-2.25749	1.93682e-12	Decreased
7.13664	-2.06527	3.86826e-12	Decreased
7.09837	-2.26766	4.44718e-12	Decreased
6.32915	-2.8664	5.5919e-12	Decreased
6.78261	-2.42136	7.43781e-12	Decreased
7.12284	-2.00553	7.95177e-12	Decreased
6.98471	-2.13681	1.86577e-11	Decreased
7.80145	-1.53943	3.03052e-11	Decreased
7.48073	-1.74046	3.47139e-11	Decreased
6.2133	-3.10615	3.78161e-11	Decreased
6.5938	-2.43023	5.14685e-11	Decreased
6.2066	-2.83042	5.56555e-11	Decreased
7.17837	-1.89188	6.50177e-11	Decreased
6.04981	-3.03317	6.54093e-11	Decreased
6.06451	-3.02309	7.8965e-11	Decreased
5.86563	-3.50886	9.42586e-11	Decreased
6.62274	-2.23226	2.45915e-10	Decreased
6.81176	-2.06813	4.54975e-10	Decreased
6.80376	-2.03693	4.67062e-10	Decreased
6.50089	-2.3443	5.5946e-10	Decreased
8.64255	-1.20902	6.86946e-10	Decreased
6.87595	-2.12614	7.08144e-10	Decreased
7.63993	-1.5527	7.08144e-10	Decreased
6.50783	-2.38212	8.3214e-10	Decreased
7.4341	-1.80567	1.29156e-09	Decreased
6.01058	-2.71649	1.41232e-09	Decreased
7.32865	-1.62568	1.71982e-09	Decreased
6.66507	-2.09408	1.78238e-09	Decreased
5.70203	-3.15943	1.82639e-09	Decreased
6.78075	-2.02429	2.57319e-09	Decreased
6.25951	-2.46963	2.9086e-09	Decreased
6.03964	-2.65977	3.30306e-09	Decreased
5.87367	-2.86382	3.53486e-09	Decreased
6.38175	-2.21933	4.47942e-09	Decreased
5.9084	-2.8007	4.84741e-09	Decreased
6.50596	-2.36122	5.03224e-09	Decreased
6.45959	-2.16015	5.30677e-09	Decreased
5.76356	-2.95538	5.56864e-09	Decreased
6.23286	-2.38813	5.59351e-09	Decreased
7.39715	-1.53432	5.72717e-09	Decreased
6.12304	-2.58654	5.80852e-09	Decreased
6.10102	-2.50489	6.60614e-09	Decreased
7.08549	-1.69993	8.01004e-09	Decreased
5.95713	-2.6328	8.46224e-09	Decreased
5.37749	-3.69687	8.53285e-09	Decreased
7.54167	-1.47016	8.55125e-09	Decreased
6.93879	-1.75046	8.57675e-09	Decreased
5.55981	-3.34816	8.74529e-09	Decreased
5.84645	-2.7241	8.74529e-09	Decreased
7.54203	-1.42627	9.75917e-09	Decreased
6.07351	-2.63349	9.8264e-09	Decreased
5.5043	-3.40791	1.0029e-08	Decreased
6.86811	-1.80154	1.32693e-08	Decreased
7.52086	-1.49137	1.36558e-08	Decreased
6.53704	-2.08509	1.66483e-08	Decreased
5.7982	-2.90961	1.79942e-08	Decreased
5.91331	-2.63039	1.79942e-08	Decreased
6.09989	-2.54091	1.79942e-08	Decreased
6.06931	-2.53027	1.94309e-08	Decreased
6.43183	-2.15664	2.09369e-08	Decreased
5.69418	-3.0656	2.16199e-08	Decreased
5.55981	-3.08413	2.26927e-08	Decreased
6.10762	-2.62217	2.31004e-08	Decreased
6.68934	-1.94061	2.31971e-08	Decreased
6.34337	-2.18384	2.50865e-08	Decreased
5.85383	-2.67872	2.58736e-08	Decreased
5.95531	-2.52044	2.92873e-08	Decreased
5.9275	-2.79125	2.94124e-08	Decreased
6.3236	-2.23941	3.29355e-08	Decreased
6.58724	-1.94754	3.30982e-08	Decreased
6.97025	-1.71508	3.3486e-08	Decreased
5.47991	-3.34732	3.43889e-08	Decreased
7.35513	-1.5112	3.65516e-08	Decreased
6.11208	-2.4064	3.76412e-08	Decreased
6.24574	-2.18261	3.94605e-08	Decreased
6.76691	-1.78904	4.08813e-08	Decreased
5.91377	-2.78427	4.30164e-08	Decreased
6.11594	-2.32317	4.35291e-08	Decreased
6.24299	-2.43981	5.03883e-08	Decreased
5.75931	-2.75713	5.17553e-08	Decreased
5.24459	-3.82903	5.26171e-08	Decreased
6.38285	-2.05854	5.43348e-08	Decreased
7.39332	-1.48405	5.67545e-08	Decreased
6.83936	-1.75213	6.26505e-08	Decreased
5.35187	-4.02317	6.42208e-08	Decreased
6.52068	-1.99803	6.47643e-08	Decreased
5.49588	-2.9516	6.94856e-08	Decreased
6.38223	-2.10791	6.99523e-08	Decreased
6.40854	-1.9917	7.43953e-08	Decreased
5.74116	-2.74962	7.72928e-08	Decreased
6.17805	-2.17075	8.46027e-08	Decreased
5.60783	-2.91869	8.48249e-08	Decreased
6.52354	-1.88686	8.70131e-08	Decreased
7.00447	-1.63448	8.88329e-08	Decreased
6.63864	-1.86685	9.23083e-08	Decreased
5.23869	-3.5253	1.13629e-07	Decreased
7.46446	-1.41688	1.19526e-07	Decreased
6.89424	-1.74724	1.25814e-07	Decreased
5.52752	-2.81286	1.43734e-07	Decreased
5.59037	-2.83352	1.44121e-07	Decreased
6.97278	-1.68229	1.45808e-07	Decreased
5.54513	-2.81154	1.48191e-07	Decreased
6.33636	-2.08716	1.59278e-07	Decreased
5.98568	-2.27922	1.63137e-07	Decreased
7.03862	-1.54412	1.68324e-07	Decreased
5.70037	-2.77514	1.69114e-07	Decreased
6.46157	-1.90771	1.75658e-07	Decreased
5.24422	-3.29346	1.81201e-07	Decreased
7.95211	-1.13034	1.84476e-07	Decreased
6.61233	-1.90429	1.91854e-07	Decreased
5.27831	-3.29311	1.91987e-07	Decreased
5.53621	-2.84785	1.95981e-07	Decreased
5.68224	-2.63809	2.05383e-07	Decreased
6.44217	-2.03203	2.06997e-07	Decreased
5.43892	-3.01108	2.13276e-07	Decreased
6.43781	-1.95763	2.1792e-07	Decreased
5.39771	-2.99169	2.31067e-07	Decreased
6.2414	-2.02954	2.3458e-07	Decreased
6.57459	-1.9276	2.53643e-07	Decreased
5.91092	-2.33736	2.57824e-07	Decreased
6.68412	-1.7599	2.57824e-07	Decreased
6.11734	-2.14005	2.61331e-07	Decreased
5.90392	-2.36089	2.64176e-07	Decreased
6.76868	-1.6551	2.64176e-07	Decreased
5.61382	-2.69285	2.80693e-07	Decreased
7.97257	-1.11777	2.8469e-07	Decreased
6.09528	-2.16975	2.85269e-07	Decreased
5.46285	-2.87937	2.94606e-07	Decreased
5.50842	-3.00685	3.26829e-07	Decreased
5.41594	-2.91408	3.27067e-07	Decreased
6.05353	-2.18107	3.30219e-07	Decreased
6.0772	-2.15509	3.33445e-07	Decreased
5.98567	-2.20724	3.38169e-07	Decreased
5.87048	-2.51471	3.41499e-07	Decreased
5.07675	-3.56488	3.44349e-07	Decreased
5.70037	-2.50124	3.48361e-07	Decreased
7.56064	-1.27106	3.66799e-07	Decreased
5.30731	-3.0172	3.84653e-07	Decreased
5.42309	-2.97164	3.9861e-07	Decreased
5.50197	-2.85948	4.28318e-07	Decreased
5.56321	-8.78198	4.28454e-07	Decreased
7.18909	-1.47304	4.62368e-07	Decreased
6.73074	-1.71853	4.85104e-07	Decreased
5.34993	-2.94001	5.1096e-07	Decreased
5.29892	-3.16975	5.12544e-07	Decreased
6.28163	-2.04919	5.15821e-07	Decreased
5.15479	-3.30652	5.35372e-07	Decreased
5.80118	-2.46956	5.35372e-07	Decreased
6.47554	-1.86971	5.61071e-07	Decreased
6.10151	-2.2103	5.62269e-07	Decreased
6.48111	-1.82513	5.87985e-07	Decreased
7.19515	-1.44228	5.92344e-07	Decreased
5.3939	-2.81841	6.05614e-07	Decreased
6.01194	-2.20654	6.47948e-07	Decreased
7.90465	-1.17074	6.53315e-07	Decreased
7.22921	-1.45581	6.64494e-07	Decreased
5.13213	-3.41923	6.78573e-07	Decreased
7.66967	-1.20604	6.81421e-07	Decreased
5.81441	-2.30898	7.16377e-07	Decreased
7.20842	-1.45751	7.81682e-07	Decreased
5.68413	-2.53146	8.38215e-07	Decreased
6.48269	-1.76635	8.39363e-07	Decreased
4.93238	-3.92904	8.39387e-07	Decreased
6.30402	-1.87049	8.41106e-07	Decreased
5.41409	-2.70093	8.56113e-07	Decreased
5.00532	-3.47712	8.80265e-07	Decreased
5.7006	-2.36096	8.87647e-07	Decreased
5.44601	-2.76911	8.95888e-07	Decreased
5.20984	-3.10644	9.49578e-07	Decreased
5.69589	-2.62208	9.49578e-07	Decreased
7.00633	-1.47491	9.99494e-07	Decreased
6.03568	-2.06213	1.01157e-06	Decreased
5.21352	-8.54835	1.03666e-06	Decreased
5.38112	-2.88037	1.05407e-06	Decreased
5.80975	-2.24911	1.06318e-06	Decreased
5.57148	-2.58013	1.08673e-06	Decreased
4.94963	-3.57775	1.0908e-06	Decreased
7.35925	-1.30169	1.21114e-06	Decreased
6.99725	-1.45917	1.21808e-06	Decreased
6.87263	-1.50689	1.26787e-06	Decreased
5.51318	-2.64561	1.27499e-06	Decreased
6.49094	-1.74273	1.35008e-06	Decreased
5.76802	-2.40411	1.3892e-06	Decreased
6.24719	-1.96237	1.39088e-06	Decreased
5.21489	-3.08859	1.45142e-06	Decreased
5.69119	-2.35823	1.5603e-06	Decreased
6.62419	-1.68349	1.70462e-06	Decreased
6.21295	-2.04604	1.72103e-06	Decreased
7.53322	-1.27989	1.82742e-06	Decreased
6.56692	-1.68748	1.84604e-06	Decreased
5.41541	-2.64877	1.98022e-06	Decreased
6.97266	-1.48528	1.98022e-06	Decreased
5.48247	-2.57048	2.02598e-06	Decreased
5.87067	-2.29607	2.03906e-06	Decreased
6.84855	-1.55833	2.04109e-06	Decreased
5.27514	-2.85147	2.04676e-06	Decreased
6.15151	-1.96395	2.05344e-06	Decreased
6.81066	-1.50879	2.05344e-06	Decreased
6.33488	-1.78123	2.06769e-06	Decreased
5.1825	-3.04388	2.13037e-06	Decreased
5.40917	-2.60581	2.18613e-06	Decreased
7.46476	-1.20691	2.22751e-06	Decreased
5.86515	-2.28813	2.23513e-06	Decreased
5.66439	-2.32978	2.24954e-06	Decreased
5.7535	-2.25651	2.28897e-06	Decreased
6.32319	-1.81938	2.30237e-06	Decreased
5.19191	-2.97512	2.31265e-06	Decreased
5.50018	-2.47781	2.31265e-06	Decreased
6.66013	-1.61803	2.34315e-06	Decreased
5.34617	-2.67895	2.34565e-06	Decreased
7.55864	-1.16726	2.37573e-06	Decreased
5.36556	-2.67854	2.37742e-06	Decreased
5.42561	-2.59762	2.42747e-06	Decreased
4.9874	-3.28605	2.58958e-06	Decreased
5.10253	-2.94182	2.59919e-06	Decreased
6.05493	-2.02031	2.59919e-06	Decreased
6.08088	-1.96395	2.59919e-06	Decreased
6.64327	-1.59517	2.61398e-06	Decreased
5.74622	-2.26797	2.73596e-06	Decreased
5.83656	-2.11322	2.88671e-06	Decreased
7.59322	-1.20306	2.97052e-06	Decreased
5.91699	-2.13077	3.03692e-06	Decreased
5.68722	-2.23158	3.05381e-06	Decreased
6.10384	-1.99897	3.16196e-06	Decreased
6.40033	-1.76429	3.17133e-06	Decreased
7.17281	-1.32915	3.17488e-06	Decreased
6.84597	-1.49657	3.20436e-06	Decreased
5.91912	-2.0504	3.31964e-06	Decreased
5.97125	-2.01184	3.34109e-06	Decreased
7.79011	-1.11393	3.3907e-06	Decreased
5.69275	-2.22582	3.50542e-06	Decreased
6.84593	-1.49574	3.50542e-06	Decreased
6.31227	-1.86467	3.57707e-06	Decreased
5.73471	-2.2657	3.61252e-06	Decreased
5.34781	-2.60109	3.61997e-06	Decreased
5.50859	-2.5015	3.72053e-06	Decreased
5.7253	-2.25586	3.72291e-06	Decreased
6.42679	-1.70749	3.82558e-06	Decreased
5.65219	-2.37424	3.93281e-06	Decreased
6.84999	-1.60518	3.94257e-06	Decreased
6.27944	-1.76812	3.95243e-06	Decreased
6.30748	-1.80756	4.00412e-06	Decreased
5.92554	-2.10184	4.06563e-06	Decreased
5.18965	-2.92713	4.16916e-06	Decreased
6.80338	-1.48987	4.31228e-06	Decreased
5.76123	-2.17189	4.32894e-06	Decreased
5.22155	-2.7386	4.39236e-06	Decreased
6.02515	-1.99011	4.43375e-06	Decreased
6.15446	-1.84662	4.58845e-06	Decreased
5.81531	-2.16221	4.60319e-06	Decreased
6.10909	-1.876	4.64782e-06	Decreased
6.43158	-1.65761	4.70758e-06	Decreased
5.62659	-2.46707	5.06423e-06	Decreased
6.41569	-1.73339	5.06423e-06	Decreased
5.07832	-2.88571	5.39521e-06	Decreased
6.88784	-1.416	5.41353e-06	Decreased
6.53301	-1.81312	5.41742e-06	Decreased
6.28096	-1.75922	5.43755e-06	Decreased
6.3378	-1.69039	5.62831e-06	Decreased
5.226	-2.68409	5.7075e-06	Decreased
6.71656	-1.54519	5.87524e-06	Decreased
6.05727	-1.92788	5.97773e-06	Decreased
5.8367	-2.02533	6.06266e-06	Decreased
6.22558	-1.90652	6.31776e-06	Decreased
7.29251	-1.2078	6.35399e-06	Decreased
7.4754	-1.15811	6.35399e-06	Decreased
6.28043	-1.79059	6.39041e-06	Decreased
5.31135	-2.57266	6.40002e-06	Decreased
5.32157	-2.56531	6.70304e-06	Decreased
5.73167	-2.14796	6.77745e-06	Decreased
6.81534	-1.42223	7.13925e-06	Decreased
4.90272	-3.19623	7.26793e-06	Decreased
6.35052	-1.77873	7.39228e-06	Decreased
5.49126	-2.37329	7.49747e-06	Decreased
5.81894	-2.26132	7.49816e-06	Decreased
6.65179	-1.60364	7.52467e-06	Decreased
6.02411	-1.87405	7.62551e-06	Decreased
6.45775	-1.6996	7.66133e-06	Decreased
4.96149	-3.0902	7.69804e-06	Decreased
4.95205	-3.09414	7.79338e-06	Decreased
7.13258	-1.26576	7.88213e-06	Decreased
4.9995	-3.20815	7.93043e-06	Decreased
4.92126	-3.18607	7.93043e-06	Decreased
5.41424	-2.57634	8.04462e-06	Decreased
5.09973	-2.80028	8.29743e-06	Decreased
6.93928	-1.35833	8.72862e-06	Decreased
5.14902	-2.67237	8.78936e-06	Decreased
5.15902	-2.73772	8.8525e-06	Decreased
5.97479	-1.95974	9.25117e-06	Decreased
5.91704	-1.99793	9.25663e-06	Decreased
6.04856	-1.96477	9.71883e-06	Decreased
7.78858	-1.02435	1.00075e-05	Decreased
6.2251	-1.75479	1.03792e-05	Decreased
5.58595	-2.20202	1.04662e-05	Decreased
5.13966	-2.66128	1.0468e-05	Decreased
7.0668	-1.31189	1.10088e-05	Decreased
6.18469	-1.79483	1.11643e-05	Decreased
5.15704	-2.65976	1.119e-05	Decreased
5.84065	-2.15993	1.119e-05	Decreased
6.7327	-1.47245	1.13674e-05	Decreased
5.33094	-2.49803	1.15435e-05	Decreased
5.73131	-2.21867	1.18944e-05	Decreased
6.09103	-1.81141	1.2119e-05	Decreased
7.64774	-1.06016	1.27741e-05	Decreased
6.5914	-1.59771	1.30408e-05	Decreased
5.01627	-2.89114	1.32346e-05	Decreased
5.09247	-2.69359	1.34597e-05	Decreased
6.44098	-1.64902	1.36248e-05	Decreased
5.95317	-1.90527	1.43765e-05	Decreased
5.76791	-2.01508	1.4635e-05	Decreased
4.90671	-2.96791	1.46783e-05	Decreased
5.13194	-2.76125	1.55016e-05	Decreased
5.70416	-2.15003	1.59626e-05	Decreased
5.65702	-2.16946	1.63307e-05	Decreased
5.82982	-1.97105	1.63307e-05	Decreased
4.97415	-2.81178	1.6717e-05	Decreased
5.8825	-1.91554	1.68127e-05	Decreased
7.82238	-1.02307	1.75708e-05	Decreased
4.75739	-3.20343	1.76318e-05	Decreased
6.19898	-1.69052	1.80014e-05	Decreased
5.22769	-2.48458	1.90445e-05	Decreased
4.95156	-3.03363	1.95358e-05	Decreased
6.60766	-1.52626	1.96827e-05	Decreased
5.22019	-2.52673	1.97047e-05	Decreased
7.09125	-1.3205	1.97138e-05	Decreased
6.07956	-1.84118	1.97205e-05	Decreased
5.94972	-1.86392	2.09918e-05	Decreased
5.37308	-2.33467	2.15664e-05	Decreased
6.80666	-1.36723	2.15664e-05	Decreased
5.11194	-2.81152	2.21059e-05	Decreased
5.55115	-2.17985	2.22369e-05	Decreased
5.75031	-2.05853	2.41041e-05	Decreased
4.63673	-3.4249	2.46424e-05	Decreased
7.04981	-1.27326	2.46661e-05	Decreased
6.56412	-1.53383	2.46762e-05	Decreased
5.41998	-2.43742	2.47851e-05	Decreased
5.74241	-2.00232	2.47851e-05	Decreased
6.00046	-1.8396	2.5226e-05	Decreased
7.06794	-1.34736	2.54386e-05	Decreased
5.93605	-1.88556	2.55281e-05	Decreased
5.63358	-2.07502	2.57987e-05	Decreased
5.40472	-2.31769	2.58264e-05	Decreased
5.60395	-2.15983	2.59706e-05	Decreased
4.70012	-3.1639	2.60345e-05	Decreased
4.51951	-4.02637	2.64009e-05	Decreased
6.35865	-1.56713	2.73995e-05	Decreased
5.85137	-1.90982	2.74772e-05	Decreased
5.11394	-2.59573	2.90906e-05	Decreased
5.3497	-2.3875	2.92515e-05	Decreased
5.84262	-1.98526	2.95643e-05	Decreased
4.88999	-2.82254	2.99594e-05	Decreased
5.70175	-1.96066	3.00479e-05	Decreased
6.20488	-1.6484	3.09319e-05	Decreased
4.72947	-3.15439	3.1074e-05	Decreased
5.91576	-1.95567	3.10772e-05	Decreased
7.07485	-1.20159	3.15302e-05	Decreased
5.44053	-2.21572	3.16505e-05	Decreased
7.11675	-1.21536	3.27122e-05	Decreased
5.08146	-2.53264	3.28961e-05	Decreased
5.81754	-1.88426	3.32671e-05	Decreased
6.37992	-1.60145	3.38439e-05	Decreased
5.74721	-2.01033	3.39305e-05	Decreased
5.22173	-2.39277	3.42781e-05	Decreased
5.56107	-2.10972	3.42781e-05	Decreased
5.28293	-2.32332	3.44219e-05	Decreased
6.75241	-1.38286	3.46775e-05	Decreased
5.01115	-2.68684	3.5581e-05	Decreased
7.21959	-1.18059	3.5957e-05	Decreased
5.95831	-1.89979	3.62101e-05	Decreased
6.86727	-1.28353	3.62459e-05	Decreased
4.64633	-3.28543	3.67404e-05	Decreased
5.57983	-2.0239	3.67944e-05	Decreased
6.49402	-1.58172	3.69533e-05	Decreased
5.02707	-2.55392	3.82417e-05	Decreased
4.88482	-2.71978	3.82858e-05	Decreased
4.99563	-2.62183	3.83268e-05	Decreased
5.99336	-1.78269	4.01014e-05	Decreased
5.52666	-2.09153	4.05202e-05	Decreased
5.28641	-2.30465	4.50418e-05	Decreased
5.62568	-2.04444	4.54497e-05	Decreased
5.41879	-2.25326	4.66723e-05	Decreased
6.35157	-1.5211	4.78677e-05	Decreased
6.9482	-1.33563	4.83246e-05	Decreased
6.61335	-1.45864	4.86722e-05	Decreased
6.12036	-1.67841	4.87961e-05	Decreased
7.17149	-1.22325	4.97851e-05	Decreased
4.6759	-3.00864	4.99102e-05	Decreased
4.8914	-2.85509	4.99758e-05	Decreased
5.02645	-2.58993	5.03009e-05	Decreased
4.80123	-2.92141	5.03406e-05	Decreased
6.16263	-1.61924	5.06106e-05	Decreased
7.56849	-1.07661	5.10411e-05	Decreased
4.81093	-2.98363	5.28602e-05	Decreased
4.80219	-2.82784	5.35462e-05	Decreased
5.5375	-2.04227	5.35985e-05	Decreased
5.01592	-2.61423	5.41979e-05	Decreased
6.42785	-1.51503	5.42199e-05	Decreased
4.81619	-2.8321	5.46506e-05	Decreased
5.77202	-1.85341	5.65455e-05	Decreased
4.3523	-4.22632	5.67535e-05	Decreased
5.17806	-2.35239	5.70453e-05	Decreased
6.17744	-1.69823	5.78766e-05	Decreased
6.43166	-1.46503	5.98715e-05	Decreased
5.17923	-2.34737	6.01488e-05	Decreased
5.31492	-2.3043	6.05947e-05	Decreased
6.45023	-1.49776	6.16594e-05	Decreased
6.3828	-1.50403	6.36687e-05	Decreased
4.55383	-3.19676	6.50206e-05	Decreased
4.62686	-3.07918	6.52047e-05	Decreased
5.7645	-1.88089	6.57532e-05	Decreased
6.13488	-1.68663	6.61371e-05	Decreased
4.70066	-2.88653	6.61584e-05	Decreased
7.31788	-1.06895	6.68063e-05	Decreased
6.16702	-1.66105	6.74285e-05	Decreased
4.6054	-3.20367	6.82595e-05	Decreased
4.92146	-2.60997	6.9902e-05	Decreased
4.89478	-2.67676	7.07643e-05	Decreased
6.46283	-1.42744	7.07643e-05	Decreased
6.92557	-1.25677	7.11138e-05	Decreased
5.81297	-1.87137	7.14168e-05	Decreased
5.25257	-2.26404	7.14471e-05	Decreased
6.10868	-1.61597	7.16664e-05	Decreased
4.65889	-3.35025	7.29859e-05	Decreased
7.25327	-1.12986	7.31535e-05	Decreased
5.58252	-2.09925	7.34317e-05	Decreased
5.23094	-2.30038	7.35387e-05	Decreased
6.00538	-1.72371	7.36702e-05	Decreased
6.58774	-1.43047	7.62712e-05	Decreased
7.04999	-1.16643	7.68693e-05	Decreased
6.52285	-1.39259	7.91386e-05	Decreased
5.5556	-2.08542	7.92414e-05	Decreased
6.25147	-1.65074	7.95358e-05	Decreased
4.713	-2.86542	7.99198e-05	Decreased
6.49582	-1.45254	7.9964e-05	Decreased
6.64399	-1.35247	8.44643e-05	Decreased
4.65228	-3.0781	8.58651e-05	Decreased
5.09493	-2.40757	8.65403e-05	Decreased
5.30369	-2.17778	8.95588e-05	Decreased
5.77214	-1.82279	8.95588e-05	Decreased
5.32734	-2.39094	9.05574e-05	Decreased
5.91119	-1.74974	9.07194e-05	Decreased
6.25134	-1.63911	9.0943e-05	Decreased
5.46991	-2.03087	9.5494e-05	Decreased
4.62471	-2.93297	9.62934e-05	Decreased
5.44925	-2.12104	9.65119e-05	Decreased
5.74966	-1.90304	9.72778e-05	Decreased
5.2138	-2.28786	9.7567e-05	Decreased
6.65801	-1.41914	9.75743e-05	Decreased
4.58653	-3.02716	9.86081e-05	Decreased
5.25423	-2.39326	0.00010215	Decreased
5.4555	-2.18292	0.000102596	Decreased
6.7173	-1.31873	0.000104503	Decreased
5.42132	-2.12914	0.000105326	Decreased
6.23489	-1.49585	0.000108343	Decreased
4.64058	-3.04162	0.000108397	Decreased
5.51487	-2.02059	0.000108876	Decreased
5.9759	-1.63869	0.000110044	Decreased
6.62851	-1.3384	0.000111523	Decreased
6.39478	-1.4466	0.00011241	Decreased
6.30141	-1.50508	0.000113078	Decreased
7.00056	-1.15393	0.000115568	Decreased
4.33294	-3.57982	0.000116913	Decreased
5.16803	-2.29937	0.000119882	Decreased
6.16247	-1.5441	0.000119882	Decreased
6.70866	-1.28604	0.000119882	Decreased
5.07396	-2.37304	0.000121008	Decreased
5.30546	-2.163	0.000125462	Decreased
5.29026	-2.14013	0.000125462	Decreased
5.9254	-1.6609	0.000125744	Decreased
5.01407	-2.43457	0.000126516	Decreased
6.01348	-1.68129	0.000126554	Decreased
4.74173	-2.75472	0.000127765	Decreased
4.62928	-3.04112	0.000128511	Decreased
4.59602	-3.13326	0.000130522	Decreased
5.56819	-1.91456	0.000132234	Decreased
6.23312	-1.50172	0.000132655	Decreased
5.05253	-2.48575	0.000133059	Decreased
6.53472	-1.37479	0.00013383	Decreased
7.10104	-1.10076	0.000134561	Decreased
5.00894	-2.40427	0.000136638	Decreased
6.96798	-1.24945	0.000136697	Decreased
5.99198	-1.71148	0.000138251	Decreased
6.39991	-1.43624	0.000138955	Decreased
5.94388	-1.64176	0.000141048	Decreased
5.94388	-1.66978	0.000141138	Decreased
5.99791	-1.62154	0.000141138	Decreased
4.4582	-3.09502	0.000143152	Decreased
4.76588	-2.59447	0.000143975	Decreased
5.58575	-1.91157	0.000147923	Decreased
5.34049	-2.05636	0.00015158	Decreased
7.18353	-1.09776	0.000151946	Decreased
6.42497	-1.37594	0.000153044	Decreased
5.71782	-1.92496	0.00015382	Decreased
5.34014	-2.09399	0.0001551	Decreased
4.98838	-2.38878	0.000158725	Decreased
5.49438	-2.0255	0.000162025	Decreased
4.98624	-2.34283	0.000162724	Decreased
4.88483	-2.53992	0.000162811	Decreased
4.94591	-2.42916	0.000164055	Decreased
7.34231	-1.02657	0.000167841	Decreased
5.74072	-1.81229	0.000170524	Decreased
7.25419	-1.13024	0.000172955	Decreased
6.03717	-1.57243	0.000177185	Decreased
5.27323	-2.1016	0.000178549	Decreased
6.05834	-1.55793	0.000179463	Decreased
7.2044	-1.07328	0.000182881	Decreased
4.91913	-2.42499	0.000184082	Decreased
7.13077	-1.06974	0.000187495	Decreased
6.14205	-1.54201	0.000189391	Decreased
4.41105	-3.05644	0.000192787	Decreased
6.33612	-1.43171	0.000194389	Decreased
6.25814	-1.49205	0.00019551	Decreased
5.93423	-1.73692	0.000198476	Decreased
5.81485	-1.74582	0.000199244	Decreased
5.97282	-1.58421	0.000202442	Decreased
4.60397	-2.78358	0.000203172	Decreased
6.70339	-1.23253	0.000203513	Decreased
4.74585	-2.56666	0.000203772	Decreased
4.87607	-2.51944	0.000205947	Decreased
5.29982	-2.22452	0.000206118	Decreased
4.17971	-3.72998	0.000206747	Decreased
4.71042	-2.63505	0.000208092	Decreased
4.95519	-2.47165	0.000209	Decreased
4.72529	-2.5628	0.00020924	Decreased
6.22895	-1.51751	0.000209427	Decreased
4.41197	-3.04957	0.000209461	Decreased
7.582	-1.00226	0.000211758	Decreased
6.01179	-1.62144	0.000213681	Decreased
7.32305	-1.01183	0.00021592	Decreased
5.95462	-1.60336	0.000217656	Decreased
6.58665	-1.28727	0.000217656	Decreased
5.84454	-1.64553	0.0002192	Decreased
7.23407	-1.05211	0.000220496	Decreased
5.73459	-1.73987	0.000221434	Decreased
6.24071	-1.43059	0.000222099	Decreased
4.84545	-2.49974	0.000225423	Decreased
4.33176	-3.15857	0.000229596	Decreased
5.76075	-1.7259	0.000229694	Decreased
6.70022	-1.26769	0.00023359	Decreased
6.14013	-1.47688	0.000240922	Decreased
4.73857	-2.54228	0.00024215	Decreased
6.26806	-1.41745	0.000242167	Decreased
7.21406	-1.09749	0.000242178	Decreased
4.53819	-2.8312	0.000243243	Decreased
4.64531	-2.68017	0.000244858	Decreased
7.04154	-1.08986	0.000244858	Decreased
6.12342	-1.48597	0.000245795	Decreased
4.86966	-2.38405	0.000245999	Decreased
5.96457	-1.61249	0.000246944	Decreased
5.01102	-2.42771	0.000248702	Decreased
5.93793	-1.59206	0.000249744	Decreased
6.4659	-1.46014	0.000253112	Decreased
6.14121	-1.49878	0.000253248	Decreased
5.15047	-2.11988	0.000253457	Decreased
4.9663	-2.35613	0.000254302	Decreased
6.41225	-1.36584	0.000256296	Decreased
7.12848	-1.05521	0.000258882	Decreased
5.30626	-1.99921	0.000258961	Decreased
5.45866	-1.89865	0.000262009	Decreased
6.42928	-1.32242	0.000263006	Decreased
6.86851	-1.16573	0.000265595	Decreased
4.47657	-3.18202	0.000269101	Decreased
5.61008	-2.01243	0.000269101	Decreased
4.72002	-2.61111	0.000273746	Decreased
5.01854	-2.31611	0.000273746	Decreased
5.06206	-2.31322	0.000273746	Decreased
4.59135	-2.73449	0.000276572	Decreased
4.75345	-2.53429	0.000278958	Decreased
4.67755	-2.58656	0.000280022	Decreased
4.8425	-2.37719	0.000282123	Decreased
5.39466	-1.99016	0.000282123	Decreased
4.89463	-2.38189	0.000282259	Decreased
4.94819	-2.28361	0.000282344	Decreased
4.61784	-2.73596	0.000282839	Decreased
5.7946	-1.63749	0.000284796	Decreased
4.71268	-2.59572	0.000286465	Decreased
4.91528	-2.32407	0.000288209	Decreased
7.20803	-1.0138	0.000289777	Decreased
4.97126	-2.2926	0.000290869	Decreased
5.58349	-1.89384	0.000300207	Decreased
6.1746	-1.45915	0.000306098	Decreased
4.67582	-2.66951	0.000306181	Decreased
4.90506	-2.36986	0.000306384	Decreased
5.10794	-2.19803	0.000308377	Decreased
4.70404	-2.53442	0.00030969	Decreased
6.2815	-1.40851	0.000310463	Decreased
6.05124	-1.52192	0.00031166	Decreased
5.5238	-1.8075	0.000311831	Decreased
5.82686	-1.69233	0.000312085	Decreased
5.28212	-2.0294	0.000315326	Decreased
5.66218	-1.95807	0.000316388	Decreased
4.53183	-2.71008	0.000322369	Decreased
5.2673	-2.05363	0.000322369	Decreased
6.2074	-1.46366	0.000324378	Decreased
5.87668	-1.58114	0.000324591	Decreased
4.47526	-2.79172	0.000325919	Decreased
7.06722	-1.06472	0.000327256	Decreased
5.37668	-1.89669	0.000328465	Decreased
4.14387	-3.44463	0.000330319	Decreased
4.43411	-3.0408	0.000336473	Decreased
5.0891	-2.25143	0.00034042	Decreased
4.35265	-2.98359	0.000342742	Decreased
5.63361	-1.73602	0.0003446	Decreased
5.00011	-2.18722	0.000346647	Decreased
6.34172	-1.39159	0.000348409	Decreased
4.49376	-3.17108	0.000350935	Decreased
5.35458	-1.9652	0.000350935	Decreased
4.5332	-2.70198	0.000356083	Decreased
5.48791	-1.81274	0.000356993	Decreased
4.60375	-2.71208	0.000357343	Decreased
4.6224	-2.73764	0.00036036	Decreased
6.5853	-1.32189	0.0003604	Decreased
5.41672	-1.98232	0.000363621	Decreased
5.13647	-2.06539	0.000366312	Decreased
4.96501	-2.25992	0.000376292	Decreased
5.6954	-1.72731	0.00037642	Decreased
6.74558	-1.16884	0.000378756	Decreased
5.5757	-1.75604	0.000380149	Decreased
4.83771	-2.39174	0.000382965	Decreased
5.79239	-1.64452	0.000384983	Decreased
5.57096	-1.80659	0.000386128	Decreased
4.25671	-3.08711	0.00039528	Decreased
6.06629	-1.48027	0.000400654	Decreased
5.75444	-1.80104	0.000400964	Decreased
5.28304	-2.07946	0.000403207	Decreased
5.07986	-2.14898	0.000404847	Decreased
5.28876	-1.97412	0.000404968	Decreased
6.16202	-1.49032	0.000416867	Decreased
6.30174	-1.33911	0.000420802	Decreased
6.26915	-1.50641	0.000425358	Decreased
5.75121	-1.62399	0.000427812	Decreased
4.69363	-2.55132	0.000430196	Decreased
5.02115	-2.18439	0.000432038	Decreased
4.40212	-2.97406	0.000434438	Decreased
5.37218	-1.87087	0.000434874	Decreased
4.20106	-3.21783	0.000435258	Decreased
4.4972	-2.71498	0.000437409	Decreased
5.02368	-2.21761	0.000437409	Decreased
6.95963	-1.11088	0.000439116	Decreased
5.35596	-1.95032	0.000442478	Decreased
4.00775	-4.32387	0.000442578	Decreased
5.35362	-1.91864	0.000444708	Decreased
6.18007	-1.4891	0.000445144	Decreased
5.56546	-1.76662	0.000450281	Decreased
5.63637	-1.73697	0.00045182	Decreased
4.66558	-2.47882	0.000452751	Decreased
5.61409	-1.695	0.000457519	Decreased
6.20615	-1.44356	0.000457951	Decreased
5.19425	-2.00834	0.000461224	Decreased
5.96792	-1.52816	0.000470657	Decreased
6.17142	-1.41107	0.000475925	Decreased
4.69969	-2.54364	0.000478375	Decreased
5.00272	-2.16333	0.000478375	Decreased
4.82051	-2.31413	0.000480448	Decreased
5.26112	-2.02083	0.000483091	Decreased
4.23694	-3.0693	0.000485915	Decreased
5.76332	-1.63996	0.000488074	Decreased
6.54916	-1.23774	0.000494708	Decreased
4.90698	-2.22786	0.000495037	Decreased
4.14988	-3.38136	0.000498108	Decreased
5.80228	-1.6361	0.000498108	Decreased
4.63025	-2.53413	0.000502261	Decreased
4.30784	-2.93458	0.000502272	Decreased
6.54889	-1.43453	0.000502389	Decreased
6.47946	-1.25369	0.000506386	Decreased
4.968	-2.19349	0.00051202	Decreased
5.01541	-2.15452	0.000512506	Decreased
5.24992	-1.97742	0.000513905	Decreased
4.50069	-2.66242	0.000515016	Decreased
6.86005	-1.10269	0.000515016	Decreased
4.44616	-2.73664	0.000519039	Decreased
4.41501	-2.96339	0.000520772	Decreased
5.81875	-1.58146	0.000521775	Decreased
4.57884	-2.51843	0.000522909	Decreased
4.37266	-2.82397	0.000534755	Decreased
6.81185	-1.14319	0.000538595	Decreased
5.90899	-1.56664	0.000545489	Decreased
5.22097	-1.96647	0.000551055	Decreased
5.11495	-2.09701	0.000552057	Decreased
3.99863	-3.60018	0.000555103	Decreased
4.76637	-2.35196	0.000555357	Decreased
5.15799	-2.05705	0.000556878	Decreased
5.46607	-1.77517	0.000560496	Decreased
4.65324	-2.45601	0.000560793	Decreased
4.58615	-2.52161	0.000561252	Decreased
6.1239	-1.50797	0.00056568	Decreased
5.51635	-1.76169	0.000566167	Decreased
5.83543	-1.59418	0.000566245	Decreased
5.70904	-1.60771	0.000572086	Decreased
5.24599	-1.96924	0.000587795	Decreased
5.01475	-2.24384	0.00059716	Decreased
6.45397	-1.24892	0.000597455	Decreased
6.45638	-1.29993	0.000597483	Decreased
7.13236	-1.05043	0.000601711	Decreased
5.34865	-1.88375	0.000601725	Decreased
5.40881	-1.95128	0.000607996	Decreased
6.94906	-1.09342	0.000610086	Decreased
5.03237	-2.06645	0.000624348	Decreased
5.99556	-1.52882	0.000624348	Decreased
5.52837	-1.75197	0.000625068	Decreased
6.53509	-1.25008	0.000628781	Decreased
5.95631	-1.481	0.000631685	Decreased
4.89611	-2.1616	0.00063234	Decreased
4.95658	-2.17505	0.000642691	Decreased
4.46944	-2.62908	0.0006466	Decreased
5.34938	-1.83633	0.000646756	Decreased
6.25898	-1.33597	0.000649034	Decreased
6.33997	-1.4027	0.000661027	Decreased
5.40974	-1.77388	0.000662921	Decreased
4.18387	-3.21759	0.000676186	Decreased
6.54691	-1.20701	0.000677062	Decreased
4.78878	-2.47181	0.000680583	Decreased
6.31107	-1.28875	0.000681576	Decreased
6.12347	-1.41161	0.00068322	Decreased
6.40478	-1.3252	0.000687524	Decreased
4.92981	-2.12232	0.000697155	Decreased
5.23119	-1.94992	0.00071466	Decreased
5.77963	-1.56503	0.000723759	Decreased
5.54277	-1.72372	0.000725716	Decreased
4.82049	-2.35498	0.000727849	Decreased
5.52536	-1.71878	0.000730262	Decreased
5.8385	-1.54354	0.000733277	Decreased
4.74808	-2.39087	0.000739381	Decreased
5.83729	-1.50579	0.000739381	Decreased
5.04216	-2.01501	0.00074067	Decreased
6.5144	-1.25679	0.000746585	Decreased
5.43002	-1.75953	0.00075549	Decreased
5.34209	-1.82211	0.000756428	Decreased
5.58064	-1.65065	0.000756428	Decreased
4.70456	-2.32638	0.000756717	Decreased
6.33033	-1.28974	0.000758335	Decreased
5.10953	-2.02537	0.000759558	Decreased
4.12955	-3.14516	0.000763816	Decreased
6.87552	-1.07925	0.000765895	Decreased
6.18067	-2.17788	0.000767965	Decreased
6.22137	-1.32984	0.000789864	Decreased
4.71688	-2.32238	0.000791874	Decreased
7.01328	-1.02338	0.000794129	Decreased
5.48491	-1.80758	0.000800178	Decreased
4.51075	-2.53791	0.000802081	Decreased
4.66538	-2.41718	0.000806664	Decreased
5.57784	-1.76108	0.000815997	Decreased
5.54437	-1.68639	0.000816687	Decreased
5.81083	-1.53102	0.000818206	Decreased
4.51434	-2.62119	0.000819108	Decreased
5.32392	-1.97191	0.000824027	Decreased
5.62282	-1.61817	0.000824027	Decreased
5.70495	-1.59476	0.000824027	Decreased
4.65913	-2.57365	0.000828723	Decreased
5.53187	-1.67376	0.000835181	Decreased
6.91248	-1.08694	0.000835604	Decreased
4.62545	-2.55865	0.000836665	Decreased
4.7492	-2.44629	0.000845645	Decreased
3.97448	-3.5029	0.000858331	Decreased
4.96453	-2.21754	0.000860512	Decreased
5.8526	-1.53467	0.000860512	Decreased
6.14988	-1.359	0.000864026	Decreased
5.6812	-1.57611	0.000878614	Decreased
4.44627	-2.59765	0.000880294	Decreased
6.28903	-1.35495	0.000883623	Decreased
4.79818	-2.3125	0.000894642	Decreased
4.43561	-2.68325	0.00090213	Decreased
4.84298	-2.16559	0.000905768	Decreased
4.88584	-2.16931	0.000905921	Decreased
4.79416	-2.2062	0.000913558	Decreased
6.05403	-1.38295	0.000915	Decreased
4.30474	-2.77838	0.000915325	Decreased
4.59726	-2.43277	0.000917666	Decreased
4.85382	-2.21176	0.000917666	Decreased
5.17957	-1.96784	0.000917666	Decreased
5.95681	-1.44614	0.000918552	Decreased
3.9248	-3.49531	0.000918662	Decreased
5.14068	-1.92248	0.000923072	Decreased
5.93082	-1.437	0.000928485	Decreased
4.78669	-2.37623	0.000930207	Decreased
5.27098	-1.89523	0.000934676	Decreased
5.76768	-1.50941	0.000938126	Decreased
5.40125	-1.77121	0.000941163	Decreased
3.95488	-3.80909	0.000941338	Decreased
6.98942	-1.12671	0.000943196	Decreased
6.8478	-1.08694	0.000944416	Decreased
5.34209	-1.7844	0.000946837	Decreased
4.83614	-2.26838	0.000974291	Decreased
5.86077	-1.48991	0.000974291	Decreased
6.4929	-1.18379	0.000986837	Decreased
5.994	-1.40621	0.000987646	Decreased
4.93571	-2.12777	0.00101022	Decreased
6.18392	-1.3307	0.001025	Decreased
4.76502	-2.25681	0.00102553	Decreased
5.41903	-1.72526	0.00103054	Decreased
4.26215	-2.76064	0.00103211	Decreased
6.40041	-1.24957	0.00103721	Decreased
5.70621	-1.62505	0.00103899	Decreased
4.20093	-2.83664	0.0010391	Decreased
5.32658	-1.87125	0.0010633	Decreased
5.71113	-1.56282	0.00106443	Decreased
6.01312	-1.49814	0.00106803	Decreased
4.51395	-2.43447	0.00107355	Decreased
4.96299	-2.00704	0.00107456	Decreased
5.02086	-2.11564	0.00107729	Decreased
5.81103	-1.50218	0.00108397	Decreased
5.20686	-1.91057	0.0010856	Decreased
5.01421	-2.02299	0.00108915	Decreased
5.62444	-1.59288	0.00108915	Decreased
6.06002	-1.39251	0.00108915	Decreased
5.11204	-1.98703	0.00109661	Decreased
4.97235	-2.0087	0.0011017	Decreased
4.06769	-3.08268	0.00110578	Decreased
4.9367	-2.03352	0.0011216	Decreased
6.52092	-1.24465	0.00112426	Decreased
5.42469	-1.82281	0.00112937	Decreased
6.06711	-1.34111	0.00113295	Decreased
4.6324	-2.31648	0.00113621	Decreased
4.88881	-2.15019	0.00114533	Decreased
4.30298	-2.73567	0.00114593	Decreased
5.10037	-1.94468	0.00115209	Decreased
5.03583	-1.9804	0.00115241	Decreased
6.2267	-1.45007	0.00115344	Decreased
5.89	-1.45463	0.00115728	Decreased
6.04841	-1.38276	0.00117237	Decreased
3.91536	-3.52458	0.00118356	Decreased
5.64181	-1.69457	0.00118953	Decreased
6.38023	-1.23295	0.0011919	Decreased
6.82662	-1.16002	0.00119358	Decreased
4.61961	-2.31678	0.00122106	Decreased
6.84687	-1.05028	0.00122106	Decreased
5.19667	-1.8557	0.00122156	Decreased
5.51406	-1.62417	0.00122758	Decreased
4.9391	-2.23236	0.00123365	Decreased
4.70663	-2.26622	0.00123583	Decreased
5.06088	-1.91308	0.00125553	Decreased
5.80558	-1.50357	0.00125752	Decreased
5.62052	-1.6355	0.00127104	Decreased
6.78298	-1.06136	0.00127811	Decreased
4.07609	-3.25496	0.00128827	Decreased
5.95486	-1.43714	0.00128827	Decreased
5.36968	-1.72413	0.00129117	Decreased
6.24206	-1.30239	0.00129731	Decreased
4.2989	-2.84527	0.00130627	Decreased
6.11389	-1.40653	0.00134917	Decreased
4.57871	-2.50333	0.00136005	Decreased
5.25515	-1.78941	0.00136212	Decreased
5.66109	-1.54254	0.00139278	Decreased
5.39322	-1.71231	0.00139567	Decreased
5.16051	-1.85062	0.00140848	Decreased
6.02584	-1.34085	0.0014123	Decreased
5.00246	-1.99043	0.00141823	Decreased
4.7858	-2.15634	0.00142245	Decreased
6.23404	-1.27711	0.00143237	Decreased
4.80842	-2.11337	0.00145085	Decreased
5.86364	-1.46059	0.00145557	Decreased
6.00764	-1.36648	0.00145986	Decreased
5.81689	-1.48628	0.00146657	Decreased
3.89998	-3.41609	0.00147274	Decreased
6.27702	-1.26918	0.00148435	Decreased
5.96982	-1.37936	0.00148452	Decreased
5.21854	-1.85424	0.00148724	Decreased
5.07055	-1.90592	0.00149078	Decreased
4.73833	-2.14609	0.00149592	Decreased
4.77972	-2.10709	0.0015046	Decreased
6.18974	-1.27092	0.00150875	Decreased
5.76741	-1.45746	0.00151199	Decreased
4.83316	-2.13159	0.00151639	Decreased
4.78596	-2.15617	0.00151674	Decreased
5.48656	-1.67913	0.00151847	Decreased
5.63691	-1.56149	0.00151865	Decreased
5.81888	-1.4519	0.00152264	Decreased
4.63611	-2.22955	0.00152343	Decreased
6.37234	-1.21012	0.00154514	Decreased
5.70746	-1.48722	0.00154734	Decreased
5.71568	-1.47915	0.0015584	Decreased
4.88936	-2.03887	0.00157173	Decreased
5.57032	-1.56689	0.00157173	Decreased
5.74271	-1.55845	0.00159042	Decreased
5.63143	-1.53525	0.00161104	Decreased
6.32286	-1.27216	0.00163074	Decreased
4.76265	-2.13802	0.00164387	Decreased
5.75685	-1.54356	0.00164947	Decreased
4.95519	-1.97148	0.00167201	Decreased
3.78093	-3.65751	0.00167326	Decreased
5.79944	-1.57976	0.00167752	Decreased
5.54281	-1.57185	0.00168026	Decreased
6.6422	-1.24772	0.00168739	Decreased
6.79686	-1.00965	0.00169852	Decreased
5.13065	-1.95036	0.00171779	Decreased
6.53079	-1.15127	0.00172195	Decreased
4.12052	-2.76749	0.00172271	Decreased
5.49914	-1.61383	0.0017307	Decreased
6.82607	-1.01931	0.00173276	Decreased
5.69941	-1.5002	0.00173645	Decreased
4.39947	-2.43094	0.00176493	Decreased
4.98883	-2.00254	0.00176493	Decreased
4.72396	-2.17358	0.00176803	Decreased
5.94056	-1.36324	0.0017708	Decreased
6.84246	-1.09902	0.00177845	Decreased
5.68466	-1.53754	0.00178229	Decreased
5.35858	-1.68576	0.00178535	Decreased
6.06385	-1.31357	0.0017854	Decreased
4.20357	-2.65983	0.00179809	Decreased
4.47926	-2.37165	0.00180793	Decreased
4.98579	-2.12341	0.00181106	Decreased
3.97175	-3.18118	0.00181741	Decreased
4.77055	-2.1333	0.00182389	Decreased
6.02231	-1.40397	0.0018367	Decreased
4.40893	-2.51226	0.0018853	Decreased
6.73019	-1.11945	0.00189215	Decreased
5.97206	-1.36723	0.00189271	Decreased
4.78262	-2.24946	0.00190845	Decreased
5.00633	-1.88965	0.00191078	Decreased
4.96128	-2.08395	0.00191769	Decreased
5.6458	-1.56034	0.00194174	Decreased
4.56631	-2.25958	0.00194807	Decreased
6.24125	-1.22487	0.0019551	Decreased
4.7014	-2.21762	0.00198471	Decreased
5.82126	-1.41681	0.00198492	Decreased
4.84455	-2.04739	0.00199434	Decreased
6.36502	-1.20143	0.0019998	Decreased
4.66458	-2.15199	0.00200818	Decreased
6.74474	-1.06954	0.00201275	Decreased
4.32183	-2.50063	0.00201661	Decreased
5.94917	-1.40592	0.00201938	Decreased
6.64857	-1.05608	0.00202118	Decreased
4.75761	-2.08924	0.00203119	Decreased
4.64997	-2.15008	0.0020521	Decreased
5.12675	-1.81476	0.00206853	Decreased
4.7361	-2.16255	0.00207689	Decreased
5.32227	-1.71085	0.00210497	Decreased
4.83491	-2.03546	0.00212105	Decreased
4.25348	-2.55093	0.00215623	Decreased
4.75687	-2.08293	0.00216466	Decreased
5.65829	-1.47724	0.00217196	Decreased
5.19989	-1.73888	0.00217814	Decreased
5.67714	-1.48554	0.00218424	Decreased
4.23029	-2.63886	0.00220658	Decreased
5.59796	-1.50576	0.00221979	Decreased
4.87534	-1.96491	0.00222489	Decreased
6.27199	-1.23478	0.00222544	Decreased
4.90901	-2.01197	0.00222865	Decreased
5.52096	-1.54526	0.00222983	Decreased
4.96586	-1.94151	0.00223008	Decreased
5.79546	-1.4437	0.00223551	Decreased
4.47197	-2.28737	0.00223786	Decreased
5.24223	-1.7334	0.00224658	Decreased
4.8003	-2.07273	0.00228044	Decreased
4.73895	-2.14755	0.0023086	Decreased
4.29885	-2.55055	0.00231689	Decreased
5.98062	-1.32922	0.0023253	Decreased
4.80984	-2.1364	0.00233406	Decreased
4.74165	-2.12815	0.00233991	Decreased
4.7219	-2.12387	0.00234708	Decreased
5.68164	-1.46375	0.00234708	Decreased
4.01437	-2.97732	0.00235802	Decreased
5.0156	-1.92336	0.00235802	Decreased
4.39795	-2.59911	0.00237484	Decreased
5.4354	-1.64383	0.00238393	Decreased
5.09809	-1.83054	0.00238587	Decreased
4.93362	-1.92827	0.00238885	Decreased
4.6334	-2.12825	0.00241055	Decreased
5.30822	-1.65592	0.00241055	Decreased
5.33397	-1.65578	0.00241055	Decreased
4.93603	-2.01744	0.00241142	Decreased
4.91494	-1.95546	0.00241944	Decreased
4.54315	-2.29386	0.00242532	Decreased
5.07681	-1.78936	0.00243193	Decreased
4.82241	-1.97921	0.00244951	Decreased
4.89507	-1.99092	0.00249556	Decreased
4.42656	-2.32475	0.00250968	Decreased
5.01228	-1.90088	0.0025147	Decreased
5.14728	-1.90734	0.00253474	Decreased
5.63779	-1.69309	0.00254899	Decreased
5.24421	-1.68282	0.00254967	Decreased
5.74859	-1.42459	0.00256326	Decreased
4.8225	-2.01382	0.00256498	Decreased
3.90663	-2.95232	0.00257267	Decreased
5.12446	-1.82026	0.00258208	Decreased
5.43635	-1.7151	0.00260826	Decreased
4.58321	-2.26584	0.00262162	Decreased
5.89662	-1.34695	0.00262162	Decreased
4.80448	-1.97466	0.00264778	Decreased
5.50007	-1.55404	0.00264778	Decreased
6.2196	-1.20821	0.00267931	Decreased
6.00127	-1.29727	0.00268473	Decreased
4.47833	-2.29841	0.00268787	Decreased
5.95733	-1.30745	0.00269809	Decreased
5.48275	-2.54588	0.0027151	Decreased
6.49237	-1.15733	0.00272096	Decreased
4.7849	-1.97077	0.00272406	Decreased
4.41304	-2.31059	0.00273009	Decreased
4.14585	-2.71313	0.00274127	Decreased
5.10784	-1.77019	0.00274127	Decreased
4.73967	-2.08559	0.00274602	Decreased
5.16756	-1.76208	0.00274602	Decreased
5.37731	-1.65489	0.00274918	Decreased
5.89669	-1.33388	0.00277938	Decreased
4.85465	-1.94083	0.00279277	Decreased
5.70681	-1.45932	0.00279277	Decreased
6.24577	-1.21721	0.00279542	Decreased
5.56018	-1.51178	0.00280479	Decreased
6.02474	-1.35434	0.00283932	Decreased
5.11627	-1.78223	0.00283956	Decreased
4.91463	-1.96235	0.00285587	Decreased
4.77937	-2.04778	0.00287832	Decreased
5.643	-1.52301	0.00288656	Decreased
4.80852	-2.02322	0.00290243	Decreased
4.34746	-2.36327	0.00290726	Decreased
4.43676	-2.30745	0.00290933	Decreased
4.58456	-2.22071	0.00292184	Decreased
5.49709	-1.53222	0.00292836	Decreased
4.33139	-2.53369	0.00293847	Decreased
5.62503	-1.46397	0.00296025	Decreased
4.78284	-2.22353	0.00297712	Decreased
3.99031	-2.94252	0.00297724	Decreased
4.8487	-1.92358	0.0029869	Decreased
6.13466	-1.31913	0.00303868	Decreased
6.57546	-1.09852	0.00305143	Decreased
4.5052	-2.18751	0.00307786	Decreased
4.58948	-2.17787	0.00308197	Decreased
6.6797	-1.01574	0.00308948	Decreased
4.35103	-2.35644	0.0031095	Decreased
5.57305	-1.54999	0.00311148	Decreased
4.48034	-2.26174	0.00311435	Decreased
6.32057	-1.15124	0.00311903	Decreased
4.76328	-1.98684	0.00312472	Decreased
5.33037	-1.65886	0.00315088	Decreased
6.61642	-1.02643	0.00315088	Decreased
5.18546	-1.6989	0.00315979	Decreased
5.9099	-1.32888	0.00317206	Decreased
6.32449	-1.1588	0.00317608	Decreased
4.88135	-1.92216	0.00317617	Decreased
4.7521	-2.02136	0.00319297	Decreased
6.68937	-1.0367	0.00320056	Decreased
4.99102	-1.91147	0.00321028	Decreased
6.74464	-1.09949	0.00321514	Decreased
3.60832	-3.52427	0.00322136	Decreased
3.99365	-2.7823	0.00324975	Decreased
4.64751	-2.15364	0.00328847	Decreased
5.10941	-1.82085	0.0032919	Decreased
5.97968	-1.32624	0.00332234	Decreased
4.37111	-2.28621	0.00332431	Decreased
4.21494	-2.50055	0.00333072	Decreased
4.1174	-2.67577	0.00335759	Decreased
6.40116	-1.20245	0.00335759	Decreased
4.25166	-2.49653	0.00336158	Decreased
4.38615	-2.44116	0.00343553	Decreased
4.3251	-2.57777	0.00344673	Decreased
5.19695	-1.68697	0.00344673	Decreased
6.20083	-1.1777	0.0034499	Decreased
5.34696	-1.62654	0.00346937	Decreased
5.59517	-1.46378	0.00346962	Decreased
4.13775	-2.56421	0.00349182	Decreased
4.79997	-2.03888	0.00352722	Decreased
4.65552	-2.09039	0.00353281	Decreased
4.37162	-2.35461	0.00355281	Decreased
5.77851	-1.39317	0.00355496	Decreased
4.93363	-1.92794	0.00355705	Decreased
5.87975	-1.31204	0.0035734	Decreased
6.573	-1.23063	0.00358522	Decreased
3.88649	-3.07754	0.00360888	Decreased
5.22242	-1.67225	0.00362752	Decreased
4.7113	-2.07354	0.00364937	Decreased
3.6743	-3.51958	0.00367809	Decreased
4.04324	-2.94306	0.00369224	Decreased
4.53326	-2.11746	0.00369225	Decreased
4.46805	-2.23998	0.00370108	Decreased
6.25487	-1.14721	0.00370292	Decreased
6.40436	-1.11972	0.00371049	Decreased
4.25495	-2.39986	0.00373659	Decreased
6.07449	-1.21622	0.00376315	Decreased
5.79743	-1.46374	0.00376805	Decreased
5.16787	-1.71536	0.00378454	Decreased
5.24199	-1.88372	0.00378809	Decreased
4.00128	-2.77437	0.00379559	Decreased
3.76882	-3.25352	0.00381105	Decreased
4.7698	-1.9228	0.00386468	Decreased
6.63917	-1.00497	0.0038716	Decreased
4.85567	-1.94133	0.00387291	Decreased
6.33142	-1.11146	0.00387817	Decreased
4.17661	-2.46192	0.00387932	Decreased
5.61712	-1.46216	0.00389642	Decreased
5.00302	-1.82513	0.00390965	Decreased
5.59213	-1.41467	0.00396525	Decreased
5.88871	-1.32791	0.0039692	Decreased
4.92468	-1.80792	0.00400342	Decreased
4.09164	-2.54243	0.00401047	Decreased
5.5689	-1.44001	0.00401875	Decreased
5.45405	-1.55519	0.00403545	Decreased
6.23876	-1.15725	0.00405612	Decreased
6.10601	-1.18644	0.00405709	Decreased
4.68836	-2.03175	0.00407099	Decreased
6.30216	-1.11919	0.00407984	Decreased
5.03883	-1.7373	0.00408313	Decreased
6.47007	-1.06443	0.00410401	Decreased
4.9492	-1.80329	0.00412337	Decreased
3.97208	-2.75707	0.00412527	Decreased
4.78938	-1.88529	0.00413266	Decreased
4.73141	-2.05051	0.00413478	Decreased
5.50051	-1.46885	0.0041518	Decreased
4.86411	-1.94307	0.00420276	Decreased
4.92241	-1.8201	0.00421245	Decreased
4.99984	-1.91119	0.00421571	Decreased
5.59972	-1.42939	0.00422362	Decreased
4.09549	-2.64249	0.0042334	Decreased
5.96074	-1.30601	0.00423435	Decreased
5.19684	-1.63036	0.00423745	Decreased
5.07335	-1.73168	0.00424203	Decreased
5.23825	-1.76565	0.00424452	Decreased
4.92761	-1.866	0.0042982	Decreased
5.1029	-1.85639	0.00430451	Decreased
4.71458	-1.98477	0.00430812	Decreased
5.09131	-1.7534	0.00431557	Decreased
6.31982	-1.1067	0.00431583	Decreased
4.86963	-1.85608	0.00437765	Decreased
4.77785	-1.95679	0.00440608	Decreased
5.87881	-1.27389	0.00443331	Decreased
3.90089	-2.73599	0.00443481	Decreased
6.56926	-1.00772	0.00443481	Decreased
4.38817	-2.35299	0.00444784	Decreased
5.10981	-1.67837	0.00447787	Decreased
6.0082	-1.23991	0.00447968	Decreased
3.97102	-2.73392	0.00448151	Decreased
6.6772	-1.02638	0.00450526	Decreased
4.33769	-2.31029	0.00453748	Decreased
5.41577	-1.50137	0.00456158	Decreased
6.14006	-1.17205	0.00456372	Decreased
5.26403	-1.58821	0.00457198	Decreased
5.45157	-1.51992	0.00459011	Decreased
4.53244	-2.08952	0.00459968	Decreased
4.37461	-2.29943	0.00463819	Decreased
6.30047	-1.19893	0.00465653	Decreased
3.91171	-2.71777	0.00467636	Decreased
5.37154	-1.52394	0.00469473	Decreased
3.95168	-2.73497	0.00470385	Decreased
4.76229	-2.04456	0.00472477	Decreased
5.69215	-1.38404	0.00473004	Decreased
4.28284	-2.37062	0.00473473	Decreased
4.30751	-2.29528	0.00473473	Decreased
5.56788	-1.4396	0.00475068	Decreased
5.20789	-1.71019	0.00477973	Decreased
5.35972	-1.53429	0.00479334	Decreased
4.5018	-2.20247	0.00483227	Decreased
5.24484	-1.57785	0.00483411	Decreased
4.60427	-1.99818	0.00485199	Decreased
4.87197	-1.80811	0.00489702	Decreased
5.90264	-1.27051	0.00492221	Decreased
4.93901	-1.80083	0.00493058	Decreased
5.07175	-1.68853	0.00493058	Decreased
5.08864	-1.66707	0.00493058	Decreased
6.18654	-1.23509	0.00493058	Decreased
5.54852	-1.42427	0.00493406	Decreased
5.28361	-1.62108	0.00493409	Decreased
5.01342	-1.80107	0.00493517	Decreased
5.35137	-1.52838	0.00494029	Decreased
6.1827	-1.17273	0.0049591	Decreased
5.10779	-1.64452	0.00496962	Decreased
3.93353	-2.86324	0.00498706	Decreased
4.01892	-2.60682	0.00498818	Decreased
5.38904	-1.55888	0.0049908	Decreased
4.07615	-2.63072	0.00502599	Decreased
4.78377	-2.07213	0.00502657	Decreased
5.21494	-1.5821	0.00502657	Decreased
5.27221	-1.63473	0.00506794	Decreased
3.93649	-2.70781	0.00509839	Decreased
4.95756	-1.78759	0.00509839	Decreased
5.78698	-1.29523	0.00510042	Decreased
4.0544	-2.60957	0.00510771	Decreased
6.27722	-1.10158	0.00511875	Decreased
5.24486	-1.61541	0.00512608	Decreased
4.84414	-1.80576	0.00513758	Decreased
5.83127	-1.2966	0.00515284	Decreased
5.08365	-1.66133	0.00516087	Decreased
5.23606	-1.705	0.00517578	Decreased
4.736	-1.92712	0.00518289	Decreased
5.8906	-1.26361	0.00518852	Decreased
4.0342	-2.50323	0.00519666	Decreased
4.0342	-2.50323	0.00519666	Decreased
5.78881	-1.42431	0.00520066	Decreased
4.74595	-1.94881	0.00520492	Decreased
4.26505	-2.27629	0.00522144	Decreased
4.5576	-2.02856	0.00524992	Decreased
5.77341	-1.39481	0.0052724	Decreased
6.40772	-1.09483	0.00528432	Decreased
6.47585	-1.04243	0.00531355	Decreased
4.64339	-1.94751	0.00531712	Decreased
4.91261	-1.77008	0.00535063	Decreased
5.1226	-1.69188	0.0053552	Decreased
4.99032	-1.72039	0.00543555	Decreased
6.28643	-1.1091	0.00543555	Decreased
4.96975	-1.91111	0.00544438	Decreased
4.25327	-2.34568	0.00545294	Decreased
4.70352	-1.95439	0.00545785	Decreased
4.82857	-1.86618	0.00545996	Decreased
4.03054	-2.60965	0.00554358	Decreased
3.97053	-2.58216	0.00556968	Decreased
5.89345	-1.25399	0.00556968	Decreased
5.83721	-1.36201	0.00557062	Decreased
5.96412	-1.22343	0.00558581	Decreased
6.66668	-1.00654	0.00559388	Decreased
5.54184	-1.41242	0.00561238	Decreased
4.74448	-1.88404	0.0056707	Decreased
4.97261	-1.73257	0.00567571	Decreased
5.92519	-1.2108	0.00569749	Decreased
4.24242	-2.33774	0.00570457	Decreased
4.34983	-2.29506	0.00570457	Decreased
4.21993	-2.33211	0.00572929	Decreased
5.7414	-1.29597	0.00572929	Decreased
6.22292	-1.13578	0.00575633	Decreased
5.99777	-1.23072	0.00576204	Decreased
3.48923	-3.78945	0.00577882	Decreased
5.08948	-1.72025	0.00580386	Decreased
5.17763	-1.62416	0.00580386	Decreased
4.06333	-2.48082	0.00583988	Decreased
5.50534	-1.53476	0.00585366	Decreased
5.87052	-1.25537	0.00592181	Decreased
4.9572	-1.7071	0.00592832	Decreased
5.50593	-1.48102	0.00592832	Decreased
5.96202	-1.19273	0.00599255	Decreased
6.24223	-1.09829	0.00601823	Decreased
4.13199	-2.4959	0.00605524	Decreased
5.77179	-1.27839	0.00605811	Decreased
3.84645	-2.81604	0.00607211	Decreased
5.76604	-1.382	0.00607355	Decreased
4.67413	-1.97083	0.00608986	Decreased
5.08628	-1.64798	0.00608986	Decreased
4.36991	-2.14118	0.00612519	Decreased
4.86623	-1.77972	0.00612519	Decreased
3.89242	-2.6712	0.00617052	Decreased
5.2587	-1.61814	0.00618672	Decreased
6.33936	-1.07133	0.0062128	Decreased
5.05921	-1.63757	0.0062132	Decreased
4.72778	-1.90145	0.00622365	Decreased
5.87091	-1.26248	0.00623444	Decreased
4.15118	-2.39243	0.00623546	Decreased
4.3939	-2.16006	0.00636555	Decreased
5.52254	-1.41477	0.00637202	Decreased
3.64702	-3.14069	0.0063901	Decreased
3.81411	-2.7922	0.0063901	Decreased
4.41931	-2.08775	0.0063901	Decreased
5.44145	-1.53623	0.0063901	Decreased
3.94878	-2.71585	0.00640771	Decreased
5.97083	-1.22736	0.00641216	Decreased
5.31812	-1.48723	0.00642584	Decreased
6.04994	-1.1703	0.00642584	Decreased
4.66999	-1.94748	0.00643332	Decreased
5.59022	-1.35004	0.00643332	Decreased
4.49171	-2.04126	0.00643408	Decreased
5.45297	-1.44707	0.00643408	Decreased
4.91007	-1.7342	0.00643539	Decreased
5.4866	-1.39579	0.00645452	Decreased
6.44704	-1.02557	0.00646333	Decreased
6.06057	-1.1699	0.00648307	Decreased
4.01696	-2.45906	0.00649798	Decreased
5.80489	-1.28164	0.00650573	Decreased
6.24003	-1.07363	0.00652444	Decreased
6.37031	-1.11168	0.00653134	Decreased
5.69036	-1.32387	0.00658968	Decreased
5.7451	-1.33988	0.00660556	Decreased
3.45108	-3.36658	0.00664766	Decreased
3.45108	-3.36658	0.00664766	Decreased
4.60742	-1.92384	0.00665564	Decreased
4.75763	-1.84096	0.00670376	Decreased
5.41201	-1.42598	0.00670376	Decreased
4.67358	-1.92447	0.00672595	Decreased
6.09907	-1.17305	0.00679341	Decreased
5.5409	-1.36608	0.00679478	Decreased
4.63268	-1.91563	0.00679542	Decreased
5.51439	-1.4044	0.00679542	Decreased
6.32919	-1.07012	0.00680764	Decreased
4.81745	-1.92994	0.00680791	Decreased
4.59328	-1.95806	0.00682258	Decreased
5.1676	-1.65583	0.0068367	Decreased
6.57526	-1.63023	0.00688615	Decreased
4.00108	-2.57429	0.00689132	Decreased
5.84791	-1.22615	0.00691246	Decreased
3.67518	-2.92359	0.00695269	Decreased
3.67518	-2.92359	0.00695269	Decreased
4.99085	-1.66608	0.0070202	Decreased
4.30444	-2.17574	0.00702555	Decreased
5.09006	-1.58736	0.00702555	Decreased
5.58849	-1.33122	0.00703358	Decreased
5.5216	-1.42016	0.00703532	Decreased
4.78496	-1.83949	0.00703618	Decreased
5.77653	-1.25564	0.00711339	Decreased
5.46131	-1.41653	0.0071399	Decreased
4.55925	-2.08075	0.00719246	Decreased
5.6812	-1.29035	0.00720918	Decreased
4.82341	-1.76187	0.00725993	Decreased
4.20118	-2.42081	0.00727758	Decreased
4.00323	-2.56813	0.00728928	Decreased
4.28129	-2.23824	0.00729929	Decreased
4.71748	-1.88157	0.00729929	Decreased
4.94892	-1.68151	0.00730688	Decreased
6.33865	-1.03867	0.00732189	Decreased
4.33394	-2.11239	0.007344	Decreased
5.70859	-1.2749	0.00740016	Decreased
4.2284	-2.22408	0.00741881	Decreased
4.77489	-1.80868	0.00756849	Decreased
4.21044	-2.30161	0.00759006	Decreased
3.81727	-2.63901	0.00760341	Decreased
4.04318	-2.44959	0.00761601	Decreased
4.39334	-2.05724	0.0076444	Decreased
5.70764	-1.31508	0.00771056	Decreased
4.01719	-2.54455	0.00777613	Decreased
5.51434	-1.35304	0.00778596	Decreased
3.6217	-2.89654	0.00786804	Decreased
4.2406	-2.21849	0.00787149	Decreased
4.7333	-1.80403	0.00790912	Decreased
4.208	-2.29531	0.00795293	Decreased
5.91109	-1.19028	0.00801028	Decreased
5.51846	-1.4287	0.00810504	Decreased
4.39571	-2.12191	0.0081223	Decreased
4.10673	-2.35201	0.0081348	Decreased
5.6569	-1.32731	0.0081348	Decreased
5.61007	-1.30749	0.00817036	Decreased
4.20951	-2.23314	0.00817902	Decreased
4.10975	-2.35067	0.00822332	Decreased
6.46111	-1.09013	0.00822526	Decreased
5.63718	-1.29797	0.00829413	Decreased
5.50098	-1.48579	0.00830127	Decreased
4.26108	-2.1601	0.00834905	Decreased
3.82319	-2.61438	0.00837084	Decreased
6.26523	-1.04366	0.0083929	Decreased
4.33508	-2.21638	0.00846518	Decreased
5.47644	-1.45975	0.00850252	Decreased
4.41825	-2.04708	0.00851315	Decreased
4.9735	-1.70943	0.00851413	Decreased
6.08108	-1.14416	0.00851652	Decreased
3.52317	-3.06473	0.00856434	Decreased
5.56586	-1.34631	0.00856479	Decreased
3.98096	-2.52682	0.00857117	Decreased
5.29178	-1.53582	0.00862522	Decreased
4.40753	-2.04447	0.00864454	Decreased
5.22825	-1.52854	0.00866962	Decreased
3.81739	-2.60741	0.00867621	Decreased
5.9462	-1.16839	0.00868827	Decreased
5.5893	-1.35076	0.00873194	Decreased
5.1499	-1.56484	0.00883853	Decreased
5.55962	-1.34235	0.00884066	Decreased
4.32186	-2.14864	0.00885425	Decreased
5.39083	-1.39613	0.00886363	Decreased
4.87921	-1.71509	0.00888415	Decreased
4.5038	-1.952	0.00890698	Decreased
3.71224	-2.78349	0.00891129	Decreased
4.2792	-2.13791	0.00891129	Decreased
4.63015	-1.88495	0.00895508	Decreased
5.08145	-1.5767	0.00895508	Decreased
4.57722	-1.9172	0.00895611	Decreased
5.19262	-1.5086	0.00898668	Decreased
3.7898	-2.73828	0.00907762	Decreased
5.14444	-1.52083	0.00908407	Decreased
6.52379	-1.6151	0.00908856	Decreased
4.8273	-1.90696	0.00912754	Decreased
5.01101	-1.64062	0.00914376	Decreased
3.51312	-3.06056	0.00915454	Decreased
4.21019	-2.19268	0.00915454	Decreased
4.92694	-1.71773	0.00918032	Decreased
5.27058	-1.49528	0.00921759	Decreased
5.60765	-1.33551	0.00924726	Decreased
4.26775	-2.20648	0.00927989	Decreased
6.4693	-1.00426	0.00930924	Decreased
4.37188	-2.1736	0.00931995	Decreased
4.81022	-1.77058	0.0093227	Decreased
5.80139	-1.22937	0.00932365	Decreased
4.45145	-1.96345	0.00933921	Decreased
4.51005	-1.94799	0.00936262	Decreased
5.3604	-1.43191	0.00937192	Decreased
5.86707	-1.24864	0.00937489	Decreased
3.77689	-2.58811	0.00946153	Decreased
5.21744	-1.58814	0.00950386	Decreased
4.19027	-2.26924	0.00950465	Decreased
6.07378	-1.10124	0.00951262	Decreased
5.59318	-1.34647	0.00953914	Decreased
3.86796	-2.48175	0.00958434	Decreased
5.08829	-1.60756	0.00959319	Decreased
6.18681	-1.06008	0.00959742	Decreased
4.51808	-2.00837	0.00972912	Decreased
4.74691	-1.74157	0.00978541	Decreased
4.02244	-2.4005	0.00980579	Decreased
4.49463	-2.02629	0.00982862	Decreased
4.23624	-2.11814	0.00988316	Decreased
5.1846	-1.53883	0.0099015	Decreased
4.79149	-1.71526	0.00990811	Decreased
4.44796	-2.0534	0.00992053	Decreased
3.97443	-2.3888	0.00993085	Decreased
4.62278	-1.90423	0.00994174	Decreased
4.64481	-1.79548	0.00997859	Decreased
5.94932	-1.22329	0.00998714	Decreased
4.38977	-2.04892	0.0100203	Decreased
5.71037	-1.24277	0.0100203	Decreased
3.84271	-2.62413	0.0100229	Decreased
3.88974	-2.47976	0.0100609	Decreased
5.62629	-1.26553	0.0101062	Decreased
5.50579	-1.38879	0.0101101	Decreased
6.10815	-1.10508	0.0101219	Decreased
4.39699	-2.03367	0.010201	Decreased
4.959	-1.68364	0.010201	Decreased
4.24368	-2.12952	0.0102115	Decreased
4.83312	-1.70637	0.0102192	Decreased
4.00808	-2.4447	0.0102549	Decreased
4.01689	-2.31421	0.0102763	Decreased
5.28433	-1.43847	0.0102787	Decreased
4.80252	-1.68253	0.0102825	Decreased
4.7468	-1.77197	0.0102934	Decreased
5.91652	-1.24351	0.0102935	Decreased
3.21396	-4.19271	0.0103651	Decreased
4.771	-1.73731	0.0104554	Decreased
5.34713	-1.40121	0.0104634	Decreased
5.71931	-1.24305	0.0104634	Decreased
3.80313	-2.57387	0.0104693	Decreased
4.09261	-2.23285	0.0105268	Decreased
4.14203	-2.23511	0.0105311	Decreased
5.26293	-1.44271	0.0105311	Decreased
6.2704	-1.03557	0.0105772	Decreased
5.15655	-1.56149	0.010624	Decreased
4.30393	-2.06149	0.0106586	Decreased
3.90131	-2.47294	0.0107185	Decreased
5.15803	-1.55747	0.0107667	Decreased
5.476	-1.36084	0.0107825	Decreased
5.02253	-1.57078	0.0107855	Decreased
4.444	-1.98501	0.0108253	Decreased
4.89417	-1.62996	0.0108372	Decreased
3.53847	-3.04026	0.0108481	Decreased
5.47505	-1.35953	0.0109065	Decreased
5.03978	-1.55733	0.0110075	Decreased
6.14766	-1.12858	0.0110255	Decreased
4.71672	-1.75539	0.0110308	Decreased
4.91418	-1.70078	0.0110333	Decreased
4.18601	-2.16284	0.0110342	Decreased
6.0987	-1.07269	0.0110785	Decreased
4.28183	-2.05572	0.0110908	Decreased
5.20813	-1.45193	0.0110963	Decreased
4.79449	-1.77249	0.0111506	Decreased
6.28538	-1.03253	0.0112259	Decreased
4.07764	-2.2974	0.011269	Decreased
4.07764	-2.2974	0.011269	Decreased
3.75323	-2.55558	0.0112963	Decreased
3.65094	-2.68053	0.0113341	Decreased
6.16054	-1.06031	0.0113787	Decreased
5.63998	-1.24214	0.0113953	Decreased
5.18734	-1.52843	0.0114185	Decreased
4.49501	-1.8791	0.0114564	Decreased
4.84101	-1.7244	0.0115044	Decreased
5.10324	-1.51458	0.0115395	Decreased
5.77994	-1.20424	0.0115565	Decreased
4.93384	-1.79545	0.0115867	Decreased
4.205	-2.24336	0.011594	Decreased
4.96597	-1.58014	0.011594	Decreased
4.23302	-2.1655	0.0115947	Decreased
4.56435	-1.91326	0.0116801	Decreased
4.76171	-1.80777	0.0116829	Decreased
4.20387	-2.124	0.011708	Decreased
4.80399	-1.7303	0.011708	Decreased
4.55563	-1.84709	0.011739	Decreased
5.28884	-1.45543	0.011739	Decreased
3.75203	-2.54836	0.0117418	Decreased
3.50878	-3.01855	0.0117533	Decreased
5.21354	-1.42758	0.0117876	Decreased
4.16974	-2.15391	0.0118028	Decreased
6.04174	-1.10098	0.0118028	Decreased
3.23225	-3.5829	0.0118222	Decreased
4.13094	-2.16949	0.0119273	Decreased
6.16554	-1.09585	0.011938	Decreased
4.81225	-1.66256	0.0120097	Decreased
6.0498	-1.23964	0.0120363	Decreased
3.24146	-3.5714	0.0120786	Decreased
5.33816	-1.40317	0.0121589	Decreased
5.89231	-1.19778	0.0121651	Decreased
5.59233	-1.30437	0.0122588	Decreased
4.36556	-2.01766	0.0123127	Decreased
4.61164	-1.7934	0.0123212	Decreased
5.13653	-1.55814	0.0123355	Decreased
3.95195	-2.35233	0.0123398	Decreased
4.14466	-2.14858	0.0123854	Decreased
3.66757	-2.66526	0.0124251	Decreased
4.64155	-1.76737	0.0124368	Decreased
5.78069	-1.22686	0.0124553	Decreased
6.0217	-1.09188	0.0124553	Decreased
6.37757	-1.01276	0.0124823	Decreased
4.3645	-1.98847	0.0124826	Decreased
5.20219	-1.43698	0.0125173	Decreased
5.52281	-1.31149	0.0125173	Decreased
5.18984	-1.49348	0.0125342	Decreased
4.20909	-2.11277	0.0125638	Decreased
4.54197	-1.88428	0.0125703	Decreased
5.50751	-1.27683	0.0125975	Decreased
5.30002	-1.41126	0.0126603	Decreased
5.11508	-1.52199	0.0126988	Decreased
4.36547	-2.13733	0.0127059	Decreased
5.50346	-1.42563	0.0127584	Decreased
5.34136	-1.42195	0.0128017	Decreased
4.76563	-1.74831	0.0128289	Decreased
6.00618	-1.09902	0.0128973	Decreased
4.47908	-1.9001	0.0129025	Decreased
3.98386	-2.26259	0.0129158	Decreased
4.72613	-1.70796	0.0129163	Decreased
5.52045	-1.28962	0.0129179	Decreased
5.5749	-1.2558	0.0129179	Decreased
5.02716	-1.50761	0.0129251	Decreased
5.56622	-2.91361	0.012973	Decreased
4.83994	-1.63349	0.012973	Decreased
3.83208	-2.55189	0.0129763	Decreased
5.57161	-1.26149	0.0129826	Decreased
4.13276	-2.3242	0.013081	Decreased
5.70211	-1.19311	0.0130956	Decreased
3.96323	-2.34559	0.0131175	Decreased
5.87081	-1.14569	0.0131308	Decreased
3.33782	-3.21276	0.0131403	Decreased
4.62574	-1.90606	0.0131575	Decreased
5.24651	-1.41448	0.0131575	Decreased
5.53163	-1.31864	0.0131859	Decreased
5.23932	-1.43643	0.0131941	Decreased
4.24827	-2.03883	0.0132169	Decreased
6.10735	-1.10675	0.0132169	Decreased
4.44359	-1.90048	0.0132258	Decreased
5.98728	-1.1131	0.0132356	Decreased
3.45885	-2.97156	0.0132564	Decreased
3.76758	-2.5281	0.0132564	Decreased
5.90024	-1.11902	0.0132726	Decreased
3.9707	-2.34413	0.0132771	Decreased
5.15059	-1.48038	0.0132943	Decreased
4.96801	-1.57109	0.0133247	Decreased
5.61758	-1.31114	0.0133499	Decreased
5.16625	-1.48808	0.0134088	Decreased
5.42713	-1.31308	0.0134545	Decreased
4.60505	-1.75578	0.0134942	Decreased
5.90095	-1.16451	0.0135205	Decreased
3.5779	-2.79294	0.0135423	Decreased
5.03826	-1.53687	0.0136371	Decreased
4.88763	-1.70682	0.0136804	Decreased
4.2613	-2.03337	0.01382	Decreased
4.10188	-2.11821	0.0138242	Decreased
5.43699	-1.30856	0.0138242	Decreased
5.84634	-1.12961	0.0138242	Decreased
4.80687	-1.64517	0.0138629	Decreased
6.15905	-1.01693	0.0138629	Decreased
4.84543	-1.6036	0.0138637	Decreased
5.42155	-1.41343	0.0138673	Decreased
4.34076	-1.99561	0.0138725	Decreased
5.86322	-1.12459	0.0138725	Decreased
5.36083	-1.34217	0.0139459	Decreased
4.20627	-2.13585	0.0139491	Decreased
5.27227	-1.43838	0.0139816	Decreased
6.11368	-1.06575	0.0139898	Decreased
5.79408	-1.14116	0.0140361	Decreased
6.28415	-1.0059	0.0140567	Decreased
4.68745	-1.68826	0.014068	Decreased
4.52739	-1.80762	0.0140737	Decreased
4.27926	-2.01344	0.0140805	Decreased
4.58618	-1.79988	0.0141432	Decreased
4.57007	-1.78025	0.0141531	Decreased
5.62854	-1.29256	0.0141842	Decreased
3.72238	-2.52025	0.0142059	Decreased
6.15465	-1.01642	0.0142156	Decreased
5.10511	-1.50648	0.0142712	Decreased
3.4592	-2.99736	0.0143333	Decreased
4.43772	-1.93989	0.0143692	Decreased
5.09224	-1.53831	0.014377	Decreased
3.93383	-2.43942	0.0143937	Decreased
5.99086	-1.14847	0.014408	Decreased
4.83179	-1.76412	0.0144145	Decreased
5.8451	-1.149	0.0145152	Decreased
4.23234	-2.00235	0.0145759	Decreased
4.50099	-1.88982	0.0147963	Decreased
5.72171	-1.20482	0.0148029	Decreased
4.94865	-1.54979	0.014854	Decreased
5.82384	-1.13689	0.0148793	Decreased
4.83034	-1.64328	0.0148813	Decreased
5.33598	-1.38719	0.0148813	Decreased
3.51951	-2.77926	0.0148924	Decreased
4.4175	-1.93808	0.0149217	Decreased
5.31582	-1.34755	0.0150106	Decreased
3.85256	-2.42495	0.0150454	Decreased
3.82804	-2.41764	0.0151508	Decreased
4.78418	-1.66974	0.0151508	Decreased
5.86239	-1.11379	0.0152168	Decreased
5.31423	-1.3561	0.0153487	Decreased
4.82025	-1.68651	0.0153767	Decreased
4.22547	-2.06001	0.015384	Decreased
5.82521	-1.11897	0.0153913	Decreased
6.18541	-1.03803	0.015412	Decreased
5.83361	-1.13465	0.0154262	Decreased
6.02483	-1.09039	0.0154262	Decreased
4.88368	-1.55871	0.0154725	Decreased
4.50054	-1.86119	0.0154801	Decreased
6.32847	-1.00114	0.0155833	Decreased
4.39752	-1.92163	0.0156443	Decreased
5.53185	-1.25377	0.0156832	Decreased
4.0305	-2.15732	0.015844	Decreased
5.79528	-1.13393	0.0158731	Decreased
5.66985	-1.22797	0.0159269	Decreased
5.6705	-1.25281	0.0160163	Decreased
5.00836	-1.48721	0.0160987	Decreased
4.60799	-1.76621	0.0161185	Decreased
3.67815	-2.67904	0.0161665	Decreased
4.72842	-1.6881	0.0161665	Decreased
4.29912	-2.0084	0.0161974	Decreased
6.29975	-1.04647	0.0164133	Decreased
4.28291	-1.99457	0.0164233	Decreased
5.10657	-1.52084	0.0164497	Decreased
4.90251	-1.56557	0.0164658	Decreased
5.44154	-1.29092	0.0164694	Decreased
5.14727	-1.4001	0.0165057	Decreased
4.5395	-1.74964	0.0165302	Decreased
5.19998	-1.40974	0.0165376	Decreased
4.93026	-1.5872	0.0165476	Decreased
3.29392	-3.18058	0.0166475	Decreased
4.0797	-2.09357	0.0166657	Decreased
6.19218	-1.03804	0.0167512	Decreased
6.05675	-1.08106	0.0167526	Decreased
4.01486	-2.22917	0.0167529	Decreased
4.01126	-2.23984	0.0167614	Decreased
5.98189	-1.10881	0.0168291	Decreased
6.12589	-1.06733	0.0169387	Decreased
4.8579	-1.55011	0.0169738	Decreased
5.32846	-1.44044	0.0169842	Decreased
5.87644	-1.17631	0.0169952	Decreased
4.98587	-1.4911	0.0170031	Decreased
5.70407	-1.29973	0.0170159	Decreased
4.85968	-1.54527	0.0170768	Decreased
4.96105	-1.53903	0.0170964	Decreased
3.93864	-2.21966	0.0172599	Decreased
4.26666	-1.97936	0.0173972	Decreased
4.94058	-1.53341	0.0174114	Decreased
5.79523	-1.13592	0.0174291	Decreased
3.97738	-2.20936	0.0174384	Decreased
5.68695	-1.35567	0.0174384	Decreased
4.11976	-2.16392	0.0174742	Decreased
3.68546	-2.46757	0.0175793	Decreased
4.2643	-2.04594	0.0175793	Decreased
3.97012	-2.20545	0.017701	Decreased
5.31524	-1.34283	0.017701	Decreased
4.62348	-1.681	0.0177947	Decreased
3.85142	-2.28363	0.0178115	Decreased
5.79256	-1.12248	0.0178115	Decreased
5.16463	-1.41198	0.0178542	Decreased
4.2365	-2.03612	0.0178558	Decreased
5.11138	-1.40211	0.0178807	Decreased
4.91142	-1.56673	0.0179042	Decreased
4.94003	-1.52244	0.0179286	Decreased
4.13895	-2.02994	0.0179837	Decreased
5.37298	-1.28774	0.0179929	Decreased
3.80296	-2.36956	0.0180079	Decreased
5.74091	-1.26391	0.0180194	Decreased
3.23972	-3.127	0.0180616	Decreased
4.92412	-1.51871	0.0180835	Decreased
4.20634	-1.96499	0.0181116	Decreased
6.26956	-1.0261	0.0181285	Decreased
4.11114	-2.08381	0.0181582	Decreased
5.03171	-1.54672	0.0181582	Decreased
5.73904	-1.15656	0.0181819	Decreased
6.12017	-1.04825	0.0181819	Decreased
4.969	-1.47853	0.0182546	Decreased
3.71009	-2.47423	0.0182804	Decreased
3.09353	-3.44003	0.0182854	Decreased
4.64234	-1.66036	0.0182884	Decreased
3.36666	-2.89084	0.0183095	Decreased
3.99077	-2.16813	0.0183356	Decreased
4.90438	-1.51491	0.0183459	Decreased
4.48581	-1.81947	0.018401	Decreased
4.68484	-1.6839	0.0184495	Decreased
5.02308	-1.4865	0.0185387	Decreased
3.60092	-2.57131	0.0187571	Decreased
3.9041	-2.27647	0.0188128	Decreased
5.55635	-1.27388	0.0188862	Decreased
4.80027	-1.5881	0.0189156	Decreased
5.02452	-1.48199	0.0189342	Decreased
4.04256	-2.2188	0.0189529	Decreased
4.48485	-1.80203	0.0189529	Decreased
4.2663	-1.99091	0.018959	Decreased
4.20141	-2.09972	0.019043	Decreased
4.35295	-1.87604	0.0190628	Decreased
5.69511	-1.1884	0.0190684	Decreased
4.6243	-1.67498	0.0190891	Decreased
6.07882	-1.03476	0.0191386	Decreased
5.6871	-1.18529	0.0191903	Decreased
3.27176	-3.12229	0.0192446	Decreased
4.39668	-1.82939	0.0192602	Decreased
3.66069	-2.44559	0.0192683	Decreased
4.26849	-1.97562	0.0193163	Decreased
4.49492	-1.76613	0.019387	Decreased
5.6066	-1.23856	0.01942	Decreased
4.83974	-1.61038	0.0194429	Decreased
4.04937	-2.05601	0.0194973	Decreased
3.96474	-2.20699	0.0196441	Decreased
4.00386	-2.13476	0.019668	Decreased
5.82184	-1.2484	0.0196714	Decreased
5.80663	-1.11597	0.0196783	Decreased
6.13366	-1.02898	0.0196865	Decreased
3.83617	-2.28112	0.0197159	Decreased
5.73624	-1.19665	0.0197159	Decreased
3.58389	-2.55868	0.019765	Decreased
3.49767	-2.72387	0.0197666	Decreased
4.42683	-1.83837	0.0197666	Decreased
5.54694	-1.22296	0.0197666	Decreased
5.63121	-1.16247	0.0197666	Decreased
4.64866	-1.66749	0.0198163	Decreased
3.1781	-3.47016	0.0198873	Decreased
4.53	-1.72114	0.0199366	Decreased
5.30334	-1.33335	0.0200602	Decreased
5.27293	-1.36468	0.0200933	Decreased
5.63283	-1.1762	0.0201228	Decreased
4.37208	-1.87606	0.0201239	Decreased
3.54186	-2.55655	0.0201425	Decreased
5.54903	-1.21698	0.0201564	Decreased
3.55728	-2.7452	0.0201728	Decreased
5.16311	-1.37459	0.0202987	Decreased
3.06721	-3.42595	0.0203467	Decreased
3.18331	-3.0922	0.0203984	Decreased
4.50687	-1.76124	0.0203984	Decreased
5.34261	-1.32017	0.0203984	Decreased
4.86426	-1.57675	0.0205073	Decreased
4.35314	-1.81745	0.0205082	Decreased
5.42379	-1.28128	0.0205105	Decreased
5.28852	-1.33774	0.0205403	Decreased
5.84805	-1.08756	0.0205588	Decreased
3.77145	-2.46259	0.0205951	Decreased
5.02275	-1.50599	0.0205951	Decreased
5.29964	-1.31836	0.0205966	Decreased
4.63324	-1.63383	0.0206104	Decreased
4.00678	-2.19949	0.0206167	Decreased
4.90735	-3.02226	0.0206513	Decreased
4.15403	-2.10054	0.0206942	Decreased
4.76656	-1.59592	0.0206946	Decreased
3.31871	-2.85814	0.0207046	Decreased
3.75572	-2.33117	0.0207198	Decreased
5.26573	-1.35741	0.0207198	Decreased
5.48171	-1.24193	0.0207198	Decreased
6.03633	-1.01297	0.0207198	Decreased
4.81174	-1.60719	0.0207471	Decreased
3.65881	-2.43	0.0207583	Decreased
4.2335	-1.94509	0.0208777	Decreased
5.14978	-1.42354	0.0209113	Decreased
5.15792	-1.44762	0.0209793	Decreased
4.01268	-2.10499	0.0210321	Decreased
5.40612	-1.4281	0.0211036	Decreased
6.762	-1.30208	0.0213315	Decreased
5.93652	-1.03445	0.0213361	Decreased
5.09656	-1.4619	0.0213421	Decreased
6.04561	-1.01099	0.0213421	Decreased
5.9312	-1.081	0.0213445	Decreased
4.5676	-1.6885	0.0213464	Decreased
4.75142	-1.62723	0.021431	Decreased
3.44298	-2.67858	0.0214784	Decreased
4.9481	-1.45363	0.0216207	Decreased
4.20984	-2.03695	0.0216818	Decreased
4.18824	-1.93246	0.0217538	Decreased
4.96425	-1.50483	0.0218658	Decreased
5.5758	-1.15813	0.0218658	Decreased
5.29428	-1.34212	0.0218712	Decreased
4.97379	-1.51029	0.0219236	Decreased
5.54488	-1.17424	0.0219236	Decreased
5.81	-1.20684	0.0219375	Decreased
3.58606	-2.54373	0.021944	Decreased
4.49236	-1.8626	0.0219895	Decreased
5.29205	-1.37176	0.0220352	Decreased
4.64768	-1.61926	0.022183	Decreased
5.93433	-1.06693	0.0222579	Decreased
5.80359	-1.08565	0.0222641	Decreased
5.39579	-1.26568	0.022303	Decreased
4.99189	-1.48039	0.0223037	Decreased
5.7121	-1.16374	0.0223149	Decreased
4.08435	-2.04663	0.0223244	Decreased
2.89659	-4.92238	0.0224178	Decreased
4.23867	-1.87888	0.0225863	Decreased
4.93814	-1.50962	0.022697	Decreased
5.28145	-1.3058	0.0227312	Decreased
4.43046	-1.7697	0.0227375	Decreased
4.74892	-1.60336	0.0227375	Decreased
3.36853	-2.86207	0.0227413	Decreased
3.34209	-2.85228	0.0228245	Decreased
5.68689	-1.12804	0.0229885	Decreased
3.4364	-2.67945	0.0229957	Decreased
4.51355	-1.75689	0.0230157	Decreased
5.34621	-1.25347	0.0230549	Decreased
5.05698	-1.37967	0.0230682	Decreased
5.08136	-1.3705	0.0230682	Decreased
5.60569	-1.32928	0.0230692	Decreased
5.78022	-1.11247	0.0231899	Decreased
3.87055	-2.23258	0.0232525	Decreased
3.51966	-2.68969	0.0232721	Decreased
5.82685	-1.10014	0.0233428	Decreased
5.72368	-1.10507	0.0233882	Decreased
3.68174	-2.41401	0.0234154	Decreased
5.44801	-1.21956	0.0234154	Decreased
4.4789	-1.72627	0.0234814	Decreased
3.06053	-3.36957	0.0236053	Decreased
5.26886	-1.31163	0.023664	Decreased
3.49784	-2.51839	0.0236742	Decreased
4.53767	-1.67572	0.0236846	Decreased
5.20939	-1.31716	0.0237619	Decreased
4.71816	-1.65412	0.0238115	Decreased
3.5308	-2.51231	0.0239041	Decreased
5.89833	-1.02612	0.0239165	Decreased
5.24121	-1.29349	0.023946	Decreased
5.26037	-1.30179	0.0241842	Decreased
5.62999	-1.12113	0.0242291	Decreased
4.05713	-2.09512	0.0242331	Decreased
4.88372	-1.45706	0.0242897	Decreased
4.49178	-1.7331	0.0243827	Decreased
5.70828	-1.11736	0.0244502	Decreased
4.60038	-1.7093	0.0245268	Decreased
5.40366	-1.23473	0.0245489	Decreased
5.09449	-1.42978	0.0245573	Decreased
4.75878	-1.56084	0.0245639	Decreased
5.89875	-1.04292	0.0246034	Decreased
5.18668	-1.32286	0.0246477	Decreased
4.77415	-1.59779	0.0246863	Decreased
4.13081	-1.9605	0.0247091	Decreased
5.17471	-1.41779	0.0247197	Decreased
3.46147	-2.65135	0.0248652	Decreased
3.13511	-3.03573	0.0250042	Decreased
4.74354	-1.59118	0.0250178	Decreased
5.64038	-1.12739	0.0250646	Decreased
4.87462	-1.59728	0.0253701	Decreased
3.86408	-2.2238	0.0254194	Decreased
5.52885	-1.20149	0.0254294	Decreased
4.05657	-2.01027	0.0254487	Decreased
4.35012	-1.7821	0.0254802	Decreased
4.16537	-1.96991	0.0255557	Decreased
4.12435	-2.03601	0.0255702	Decreased
4.4835	-1.67726	0.0255868	Decreased
5.64662	-1.11673	0.0257311	Decreased
4.3803	-1.82409	0.025818	Decreased
4.01336	-2.07193	0.0258603	Decreased
4.16673	-1.9076	0.0259567	Decreased
3.88409	-2.24313	0.0259785	Decreased
4.44476	-1.70624	0.0260031	Decreased
5.67516	-1.14064	0.0260094	Decreased
5.697	-1.12066	0.0261145	Decreased
5.56251	-1.15426	0.026152	Decreased
2.99298	-3.33073	0.0263155	Decreased
3.39116	-2.62884	0.0263565	Decreased
4.63989	-3.10764	0.0263664	Decreased
5.28992	-1.26041	0.0263712	Decreased
4.06699	-2.08805	0.026373	Decreased
4.11649	-2.04996	0.0264042	Decreased
5.70096	-1.14453	0.0264248	Decreased
4.89884	-1.47126	0.0264686	Decreased
5.32973	-1.27372	0.0265287	Decreased
3.64053	-2.3809	0.0265473	Decreased
3.76782	-2.19236	0.0265484	Decreased
5.37342	-1.27615	0.0265604	Decreased
4.43032	-1.75384	0.0265627	Decreased
6.03843	-1.01475	0.026584	Decreased
4.07954	-1.95593	0.0266464	Decreased
3.34936	-2.81513	0.0266933	Decreased
4.69678	-1.60399	0.0266933	Decreased
5.66515	-1.21034	0.0267487	Decreased
4.01419	-2.08838	0.0269224	Decreased
5.80892	-1.06065	0.0269248	Decreased
4.63666	-1.58772	0.027015	Decreased
5.76929	-1.10138	0.0271335	Decreased
3.67289	-2.27374	0.0271805	Decreased
3.71924	-2.40569	0.0272082	Decreased
3.71924	-2.40569	0.0272082	Decreased
4.83865	-1.45254	0.0275012	Decreased
4.28143	-1.81988	0.02768	Decreased
3.60432	-2.40032	0.0277074	Decreased
5.59935	-1.13031	0.0278464	Decreased
4.54624	-1.6444	0.0279087	Decreased
4.22572	-1.90852	0.0279204	Decreased
3.93279	-2.12903	0.0279538	Decreased
4.17515	-1.91025	0.0280271	Decreased
5.39713	-1.21793	0.0281072	Decreased
3.94096	-2.12607	0.028171	Decreased
3.67833	-2.30718	0.0282096	Decreased
4.47559	-1.66098	0.0282264	Decreased
5.31534	-1.25327	0.0282264	Decreased
4.79635	-1.59779	0.028307	Decreased
3.50498	-2.47311	0.0283327	Decreased
5.24374	-1.26038	0.0283587	Decreased
3.85949	-2.10761	0.0284283	Decreased
4.25063	-1.81053	0.0285084	Decreased
3.57523	-2.3564	0.0285186	Decreased
3.57523	-2.3564	0.0285186	Decreased
5.60122	-2.10575	0.0285254	Decreased
3.41786	-2.63414	0.0286314	Decreased
3.82311	-2.19456	0.0286314	Decreased
4.48916	-1.70097	0.0286314	Decreased
3.34934	-2.61985	0.0286998	Decreased
4.98156	-1.44088	0.0287017	Decreased
4.45878	-1.69426	0.0287313	Decreased
3.88855	-2.12281	0.0288043	Decreased
3.46659	-2.47049	0.0289587	Decreased
3.46659	-2.47049	0.0289587	Decreased
3.47606	-2.46442	0.02908	Decreased
3.46332	-2.63267	0.0291551	Decreased
5.66622	-1.08558	0.0291552	Decreased
3.86154	-2.20757	0.0292239	Decreased
5.43456	-1.22844	0.0292272	Decreased
3.01312	-3.30725	0.0292595	Decreased
4.21601	-1.84535	0.0293037	Decreased
5.28824	-1.23097	0.0293646	Decreased
3.388	-2.82042	0.0294429	Decreased
5.78432	-1.06184	0.0294829	Decreased
5.69994	-1.10323	0.0295171	Decreased
3.86233	-2.09688	0.0296954	Decreased
4.55109	-1.61408	0.0297092	Decreased
5.04909	-1.34378	0.0298095	Decreased
6.03381	-1.00803	0.0298352	Decreased
4.87321	-1.42152	0.029863	Decreased
2.76351	-4.78715	0.0299088	Decreased
3.80056	-2.28636	0.0299372	Decreased
4.53759	-1.66243	0.0300394	Decreased
4.08414	-1.99369	0.0300588	Decreased
3.52966	-2.47083	0.0301144	Decreased
6.14084	-1.02338	0.030141	Decreased
5.19954	-1.27404	0.0302242	Decreased
4.76156	-1.50254	0.0302578	Decreased
5.08159	-1.37652	0.03026	Decreased
4.48066	-1.69074	0.030335	Decreased
4.32039	-1.80617	0.0303693	Decreased
4.63082	-1.64035	0.0304023	Decreased
5.42849	-1.24178	0.0304376	Decreased
4.76415	-1.53428	0.0304422	Decreased
4.52799	-1.62147	0.0304424	Decreased
5.07026	-1.3173	0.0306439	Decreased
5.6169	-1.10001	0.0306659	Decreased
3.90306	-2.1048	0.0308722	Decreased
4.23099	-1.83139	0.0309222	Decreased
3.26282	-2.85347	0.0309255	Decreased
4.17685	-1.88193	0.0309357	Decreased
4.86743	-1.41996	0.0310372	Decreased
4.96838	-1.36602	0.0310447	Decreased
3.91854	-2.02364	0.0310498	Decreased
3.59603	-2.3534	0.0311105	Decreased
5.06601	-1.39212	0.0311735	Decreased
4.349	-1.80198	0.0313959	Decreased
4.11533	-1.93728	0.0314252	Decreased
2.93979	-3.2915	0.0314821	Decreased
4.97396	-1.45679	0.0315726	Decreased
4.53752	-1.58505	0.0315814	Decreased
4.32469	-1.74197	0.0316881	Decreased
5.59454	-1.15598	0.0317069	Decreased
4.96322	-1.36532	0.0318066	Decreased
5.93595	-1.0377	0.0318568	Decreased
3.63774	-2.23764	0.0318712	Decreased
4.84879	-1.41133	0.0319193	Decreased
5.03991	-1.33489	0.0319792	Decreased
5.4979	-1.13791	0.0319934	Decreased
4.12231	-1.99726	0.0320396	Decreased
4.65699	-1.51867	0.0321406	Decreased
4.65063	-1.57095	0.0322014	Decreased
5.73197	-1.08979	0.0322668	Decreased
3.73434	-2.17397	0.0323456	Decreased
4.90612	-1.41907	0.0325391	Decreased
5.50592	-1.21641	0.0325757	Decreased
5.64799	-1.09931	0.0326698	Decreased
4.47967	-1.64187	0.0326756	Decreased
3.37758	-2.59638	0.0327461	Decreased
5.56465	-1.20598	0.032829	Decreased
4.47153	-1.68176	0.0328618	Decreased
4.28003	-1.72919	0.032915	Decreased
4.56077	-1.58363	0.03294	Decreased
4.45777	-1.63678	0.032993	Decreased
3.65565	-2.27169	0.0330532	Decreased
3.95076	-2.02339	0.033124	Decreased
4.38088	-1.67843	0.0331285	Decreased
5.33847	-1.20438	0.0331444	Decreased
3.64104	-2.22512	0.0331674	Decreased
4.75971	-1.46212	0.033239	Decreased
3.37159	-2.59184	0.0332952	Decreased
4.6263	-1.58038	0.0333132	Decreased
4.77671	-1.5654	0.0333397	Decreased
3.47274	-2.43999	0.0334268	Decreased
4.20002	-1.87502	0.0337125	Decreased
3.60309	-2.3257	0.0338099	Decreased
5.15572	-1.26012	0.0338981	Decreased
4.0999	-1.90934	0.0339053	Decreased
4.83247	-1.45376	0.0339471	Decreased
5.85347	-1.06445	0.0339535	Decreased
4.21479	-1.81177	0.0340158	Decreased
4.02801	-1.89459	0.0340642	Decreased
4.10243	-1.85121	0.0340814	Decreased
3.25409	-2.7347	0.0341812	Decreased
5.23556	-1.27692	0.0342168	Decreased
2.98376	-3.26117	0.03456	Decreased
[truncated: 57,510 more rows]

## Sheet: Fig 2f
chr6	47650146	47651738
chr6	47647795	47649690
chr6	52243555	52245101
chr9	94045561	94046464
chr12	13459944	13461015
chr5	118136109	118136924
chr11	88967828	88968810
chr18	12880935	12881900
chr16	49289269	49290278
chr15	96881648	96882534
chr17	75101917	75102604
chr2	137880129	137881265
chr19	59877085	59877894
chr5	102167001	102168634
chr14	52154725	52155394
chr3	144238260	144239234
chr9	66857385	66858009
chr18	5410891	5411620
chr12	33804208	33804720
chr11	19773682	19774412
chr2	101792902	101793810
chr11	88770311	88771086
chr17	84422046	84423165
chr15	64125715	64126502
chr11	112175011	112175880
chr1	150546217	150547044
chr2	34054005	34054739
chr17	44061367	44061963
chr10	23532096	23533000
chr12	26810392	26811193
chr14	100727729	100729383
chr5	8541002	8542019
chr1	76924653	76925302
chr9	87401841	87402485
chr1	39706976	39707588
chr3	51080447	51081505
chr13	71452795	71453500
chr12	87327172	87327887
chr5	41441694	41442149
chr14	29077247	29077974
chr3	115408040	115408634
chr9	37177215	37177987
chr4	45435071	45435881
chrX	169992155	169994851
chr5	126266831	126267649
chr2	106487288	106488229
chr2	125602967	125603782
chr1	72018226	72019194
chr3	132375867	132376471
chr3	136297379	136298148
chr15	37643918	37644509
chr6	53719725	53720422
chr8	108089578	108090254
chr7	112192234	112192735
chr16	57733020	57733710
chr2	80384218	80384764
chr14	28879450	28879992
chr14	57515099	57515676
chr5	35003564	35004044
chr1	138405836	138406570
chr9	13459902	13460419
chr5	38002586	38003281
chr17	10398139	10399221
chr3	156679595	156680424
chr2	74392745	74393597
chr4	106063976	106064775
chr2	71113647	71114130
chr3	84115819	84116426
chr10	69320946	69321940
chr5	38099007	38099863
chr6	124553184	124553831
chr3	141791169	141791770
chr2	74619346	74620630
chr3	39527869	39528422
chr14	76977292	76977743
chr4	87745098	87745708
chr8	25074256	25075169
chr10	49480092	49480693
chr2	48010042	48010687
chr13	77043867	77044598
chr12	34788643	34789248
chr2	74190581	74191116
chr16	29204951	29205682
chr11	88970145	88970705
chr4	95473212	95473570
chr18	57691854	57692640
chr13	15209050	15209701
chr5	74616650	74617379
chr19	32522227	32522763
chr4	106700830	106701291
chr3	85688731	85689463
chr14	15062163	15062753
chr3	126671042	126672078
chr4	40499918	40500607
chr3	51825441	51825928
chr1	90481118	90482063
chr11	25423127	25423861
chr11	89421006	89421844
chr12	73460082	73460898
chr11	87879774	87880269
chr11	109081734	109082416
chr13	104494314	104494857
chr2	172851544	172852096
chr9	84082754	84083264
chr1	76530097	76530786
chr15	33183549	33184485
chr9	114578698	114579617
chr12	73184686	73185241
chr13	30931225	30931888
chr4	135285404	135285788
chr2	37977539	37978039
chr13	103829612	103830270
chr2	74209230	74209750
chr4	98656644	98657214
chr11	64062996	64063585
chr16	10634806	10635621
chr2	106729656	106730532
chr10	4610987	4612059
chr2	124628688	124629078
chr15	99017580	99018751
chr2	173702211	173702993
chr11	93373827	93374320
chr8	81614526	81614957
chr15	12018049	12018786
chr17	14300282	14300718
chr15	25803143	25803761
chr4	115752978	115753560
chr3	132512239	132513085
chr6	47646916	47647637
chr9	23134375	23135022
chr9	93841754	93842211
chr4	82604593	82605938
chr17	85463608	85464634
chr16	63539619	63540044
chr10	44830965	44831470
chr10	121079096	121079695
chr3	101086720	101087339
chr12	70269444	70269955
chr3	145964507	145964928
chr3	100432737	100433135
chr13	31603829	31604344
chr3	67891525	67892241
chr2	124626343	124626884
chr4	104715073	104716131
chr19	55560052	55560772
chr10	21621731	21622307
chr7	90703159	90704196
chr6	87305799	87306200
chr8	127214468	127215427
chr3	68160027	68160692
chr8	46050310	46050759
chr8	76483273	76483860
chr10	56501042	56501540
chr1	168345256	168346098
chr8	53171608	53172153
chr2	6983824	6984473
chr14	65498226	65498821
chr18	64606237	64606589
chr12	41360690	41361319
chr4	154750162	154751318
chr16	8354889	8355259
chr2	133593826	133594222
chr6	145258772	145259192
chr18	56431921	56432374
chr19	27379735	27380563
chr4	65896334	65896908
chr1	33687778	33688206
chr14	59796074	59796521
chr10	26983652	26984428
chr2	74204280	74204691
chr16	72534038	72534572
chr16	74929644	74930362
chr6	61226628	61227231
chr3	89291178	89291852
chr13	111298736	111299762
chr10	104669955	104670467
chr5	85608281	85608953
chr15	57398228	57399308
chr3	108689168	108690255
chr13	64502718	64503112
chr14	119633349	119634888
chr10	104946200	104946760
chr15	19032825	19033594
chr14	65015200	65015602
chr1	77727277	77728207
chr14	110115684	110116095
chr2	57498460	57499284
chr3	68667971	68668599
chr3	129647089	129647550
chr1	121734799	121735500
chr12	33663251	33664006
chr3	86295006	86295599
chr1	88489911	88490497
chr3	68595281	68595854
chr8	9549138	9549734
chr12	18609957	18610483
chr6	147675067	147675563
chr3	142014029	142014680
chr6	6914248	6914733
chr13	28712225	28712609
chr17	79343026	79344213
chr8	107851198	107852384
chr15	33331901	33333242
chr3	49957313	49957833
chr3	143495389	143496032
chr10	56206820	56207434
chr13	71448401	71449308
chr8	10636263	10636712
chr12	36085500	36086061
chr14	105583535	105584225
chr11	25855103	25856029
chr6	8352537	8353307
chr5	64504994	64505530
chr5	130110861	130111373
chr15	35286585	35287349
chr2	71848194	71848670
chr1	178663108	178663935
chr9	71498353	71499204
chr3	142043049	142043531
chr14	21151903	21152533
chr12	84841209	84842006
chr2	50586473	50587238
chr16	18448219	18448564
chr5	111113228	111113778
chr8	26852057	26853116
chr12	9368638	9369124
chr8	26913966	26914594
chr7	70776235	70776731
chr11	24972293	24972891
chr17	26054381	26054760
chr10	116430518	116430960
chr9	87574305	87574988
chr13	15078988	15079534
chr7	136606373	136608100
chr16	94210757	94211189
chr3	81080310	81080817
chr2	72156347	72156806
chr9	48840443	48841073
chr11	17501381	17501972
chr6	38974110	38974701
chr5	4024068	4024910
chr9	121114901	121115510
chr16	55400643	55401281
chr4	146931258	146933476
chr7	136065218	136065811
chr5	54013442	54013958
chr4	154743571	154744304
chr6	53023514	53024066
chr10	40844201	40845302
chr3	55541980	55542596
chr8	68296975	68297800
chr3	41857444	41857940
chr2	74074261	74076151
chr9	72691573	72692349
chr9	69133192	69134005
chr8	128441368	128442033
chr1	38657674	38658163
chr5	133704214	133704713
chr7	115523202	115523718
chr14	59766944	59767578
chr4	32169961	32170513
chr15	35924410	35924819
chr13	56321567	56322173
chr3	137560835	137561581
chr3	130524151	130524977
chr1	179100908	179101326
chr7	65296829	65297347
chr18	68915763	68916461
chr5	12885327	12885799
chr12	61394108	61394754
chr4	95679376	95680059
chr16	67061883	67062454
chr6	127240825	127241295
chr5	78284557	78285296
chr7	144187644	144188320
chr16	72855052	72855680
chr14	22451031	22451827
chr6	13169596	13170134
chr13	117383485	117384053
chr1	138673987	138674859
chr1	62527605	62528235
chr2	59725453	59726265
chr6	35265692	35266146
chr4	98667101	98667623
chr4	32355970	32356538
chr14	28714587	28715146
chr4	66947869	66948749
chr18	7334546	7335820
chr12	12401138	12401998
chr10	126138619	126139383
chr15	27109213	27109671
chr18	73823252	73823707
chr14	46679679	46680045
chr1	13188361	13189385
chr5	121758924	121759193
chr4	86395524	86396135
chr6	66268451	66268797
chr18	5022177	5022728
chr7	89890893	89891981
chr11	17243911	17244566
chr18	70588810	70589568
chr18	24354164	24354655
chr5	23213270	23213721
chr15	54612758	54613387
chr14	101838280	101838606
chr5	135323694	135324184
chr13	103253286	103253828
chr15	95638515	95638993
chr9	17288915	17289727
chr1	150699756	150700132
chr8	36684055	36684616
chr1	43844808	43845511
chr3	51768027	51768712
chr2	75963489	75964091
chr19	43948648	43949910
chr10	4620710	4621350
chr7	94155736	94156369
chr1	77069312	77069762
chr9	49745349	49746144
chr4	98318753	98319129
chr1	191242302	191242656
chr2	126989956	126990550
chr2	4441494	4442401
chr11	82528431	82528822
chr1	82361311	82361894
chr17	72911674	72912276
chr9	36932995	36934485
chr4	114564003	114564693
chr13	55858960	55859332
chr12	46136235	46136674
chr3	63297913	63298770
chr3	131593305	131593772
chr11	85896422	85897003
chr11	32778225	32778642
chr9	30624965	30625386
chr7	121026266	121026781
chr12	15360315	15360829
chr8	89641502	89642205
chr1	135920614	135920996
chr13	53230649	53231186
chr14	59809478	59810550
chr18	52652132	52652468
chr5	82727217	82727929
chr2	48661497	48661997
chr13	71942313	71942793
chr4	97482400	97483293
chr15	54392605	54393067
chr12	29124076	29124869
chr6	128136576	128137228
chr1	42064818	42065463
chr10	53505078	53505575
chr5	135507424	135508196
chr16	39342261	39342727
chr12	7765026	7765595
chr12	82848333	82848743
chr12	9607460	9607773
chr13	51973032	51973914
chr4	59196935	59197688
chr8	92449588	92450282
chr19	25351408	25351948
chr8	120317468	120317812
chr4	146520920	146522340
chr11	28835130	28835516
chr13	15654199	15654790
chr2	26034862	26035399
chr16	34855459	34856052
chr4	128517152	128517444
chr10	82722383	82722673
chr6	116856957	116857673
chr10	107053929	107054541
chr5	111918873	111919244
chr11	100088981	100089319
chr6	52864625	52865258
chr11	114342999	114343235
chr9	79569723	79570314
chr10	68166541	68167204
chr3	145285229	145285536
chr3	125803847	125804439
chr12	84523656	84524695
chr4	56829373	56829863
chr6	140704816	140705689
chr12	15566576	15566977
chr7	71043885	71044433
chr18	13852876	13853554
chr1	106185916	106186534
chr16	28197738	28198267
chr2	75598832	75599481
chr4	82319412	82320013
chr8	27144349	27144921
chr15	37447018	37447429
chr8	103078287	103079225
chr9	92661828	92662396
chr12	34406863	34407560
chr6	146425962	146426229
chr12	118538244	118538713
chr3	93162465	93163283
chr11	46029400	46029680
chr2	75943257	75943645
chr13	96173193	96173734
chr15	50696891	50697307
chr7	115637644	115638211
chr4	87890934	87891649
chr5	3269233	3269848
chr8	57257910	57258347
chr1	133119751	133120339
chr1	158860043	158861037
chr3	136083654	136084359
chr4	135549593	135550408
chr15	11455133	11456354
chr4	6491700	6492165
chr6	5127915	5128240
chr1	173414478	173414733
chr17	79848432	79848723
chr10	3409005	3409787
chr2	157555702	157556696
chr9	97024272	97024609
chr14	33853515	33853924
chr12	64692579	64693089
chr5	140138294	140138613
chr13	35200224	35200880
chr13	110891768	110892079
chr15	92521884	92522424
chr12	21784170	21784672
chr1	73460079	73460597
chr1	137654108	137654661
chr6	8497450	8498221
chr16	45378400	45378798
chr12	51929973	51930484
chr9	63589215	63589793
chr6	112052296	112052920
chr6	137551820	137552171
chr1	163417339	163417702
chr13	14835343	14835793
chr18	79176404	79176863
chr9	4994581	4994971
chr9	61713959	61714963
chr10	85141451	85141952
chr4	28533932	28534326
chr6	16868485	16868898
chr4	13719272	13719619
chr5	96176231	96177058
chr18	78339664	78340423
chr15	55923056	55923532
chr14	46031951	46032496
chr19	58419606	58420143
chr6	13166358	13166724
chr12	13173930	13174695
chr9	87728124	87728714
chr8	108598931	108599330
chr1	90357322	90357825
chr3	40120303	40121066
chr9	96923127	96924172
chr14	25206870	25207478
chr16	74478129	74478599
chr18	13798687	13799367
chr19	45569705	45570134
chr3	50249702	50250217
chr13	56289258	56289874
chr13	34934956	34935332
chr5	68994341	68994806
chr8	27900040	27900807
chr7	30201237	30201815
chr2	73410503	73410894
chr19	50594156	50594752
chr10	66475357	66476247
chr4	151553468	151553979
chr8	92750881	92751366
chr1	61042810	61043285
chr13	40700472	40700968
chr11	98138785	98139219
chr2	74187862	74188914
chr10	112863431	112863835
chr10	93245622	93245965
chr9	102572543	102573069
chr11	32769587	32770528
chr14	29110770	29111175
chr12	111153497	111154239
chr3	143370535	143370951
chr2	104332839	104333251
chr1	162299524	162300086
chr5	8310526	8311196
chr6	65811551	65812222
chr3	69358124	69358722
chr4	84210884	84211789
chr6	84889455	84889730
chr13	9151104	9151465
chr3	65637288	65638182
chr15	33362723	33363386
chr6	135539985	135540271
chr17	78272510	78273039
chr13	32442026	32442392
chr13	16825538	16825964
chr16	54804546	54804871
chr1	152549121	152549786
chr1	140400220	140400550
chr7	70779924	70780337
chr15	8605094	8605453
chr3	29774444	29775001
chr4	95884038	95884632
chr18	13735767	13736071
chr5	102767734	102768821
chr4	130878665	130879287
chr1	163893912	163894459
chr2	146544005	146544846
chr10	7992315	7992833
chr7	111436789	111437903
chr4	100435733	100436373
chr8	99621500	99621969
chr14	63744951	63745466
chr14	110616478	110616789
chr1	150571816	150572162
chr6	99146298	99146851
chr14	71808145	71808632
chr16	38307028	38307986
chr1	57606019	57606584
chr14	102706876	102707301
chr8	128371596	128372054
chr13	90510666	90511110
chr13	64905922	64906437
chr1	80101253	80101649
chr7	62950592	62950945
chr7	121037388	121037799
chr12	34604229	34605016
chr8	103897451	103898064
chr2	136955588	136956612
chr4	59937401	59937988
chr10	97331166	97331604
chr8	103586435	103587161
chr4	13767209	13768134
chr10	44000320	44000720
chr12	9750427	9751840
chr1	89718188	89719075
chr2	147558095	147558406
chr15	54613760	54614623
chr14	67308826	67309598
chr6	125257865	125258320
chr9	93008473	93009143
chr14	25473449	25473888
chr18	68392397	68392670
chr19	25403956	25404453
chr4	55759184	55759562
chr2	36078462	36078780
chr3	27705856	27706350
chr2	141513768	141514079
chr6	106838092	106838422
chr3	50043150	50043697
chr2	113618820	113619212
chr12	9280049	9280641
chr8	5389637	5389959
chr6	86623915	86624748
chr14	29101496	29101905
chr1	156760679	156761907
chr1	186338623	186339220
chr2	51566477	51567230
chr5	136369167	136369732
chr10	120417909	120419288
chr4	51518940	51519636
chr1	39719906	39720907
chr15	87349660	87349992
chr14	96844504	96844863
chr1	163412522	163412951
chr15	12587965	12588596
chr17	74991585	74992068
chr3	115276046	115276477
chr13	110768764	110769778
chr16	35485698	35486430
chr7	134238134	134238369
chr8	49590900	49591266
chr14	76555091	76556063
chr15	50695667	50696386
chr11	36450302	36450672
chr19	15792130	15792575
chr17	73063249	73063564
chr12	81037150	81037596
chr16	50812657	50813695
chr12	102261939	102262556
chr2	173564329	173564695
chr6	49225641	49225971
chr1	158741372	158742078
chr14	122188016	122188668
chr6	24052750	24053104
chr10	13568339	13568767
chr1	178799932	178800557
chr8	121286543	121287105
chr6	146211230	146211522
chr5	41365771	41366225
chr14	101931531	101932006
chr19	55863487	55863975
chr8	90002843	90003168
chr12	74743987	74744240
chr1	16398409	16398733
chr13	63937150	63937503
chr18	75200397	75200792
chr5	91839691	91840178
chr16	93948190	93948683
chr5	136434403	136434893
chr8	61355716	61356128
chr10	115593117	115593814
chr1	34138782	34139170
chr3	96810684	96811105
chr1	183163289	183164289
chr8	88400546	88400835
chr1	189115866	189116297
chr17	27325007	27325453
chr1	172105175	172105427
chr2	75841070	75841558
chr15	95601129	95601499
chr3	146735412	146735705
chr6	94881089	94881820
chr3	93777828	93778698
chr3	77909582	77910073
chr14	79971260	79971890
chr5	139949852	139950373
chr3	131566215	131566668
chr6	101171623	101171987
chr10	14743590	14744065
chr4	118077335	118077783
chr7	138580832	138581371
chr6	98683386	98683695
chr13	4608821	4609391
chr6	146757382	146758127
chr8	18921867	18922155
chr6	28929182	28929606
chr5	119822721	119823177
chr6	134155761	134156101
chrX	51561617	51562172
chr7	124136055	124136495
chr8	98496464	98497288
chr9	67629822	67630248
chr16	55102429	55102851
chr16	87934795	87935118
chr1	76737097	76737365
chr1	13229670	13229991
chr7	65607118	65607350
chr2	33160587	33161211
chr14	67793086	67793447
chr14	27325344	27325865
chr14	86688693	86689060
chr5	99175007	99175435
chr12	79707440	79708252
chr6	100058651	100059121
chr3	145790838	145791301
chr3	45355824	45356397
chr10	25633243	25633677
chr18	78194204	78194475
chr11	53069788	53070228
chr8	79800579	79801103
chr6	12831646	12832192
chr6	142391901	142392324
chr1	71682329	71682684
chr12	26494300	26494841
chr10	8100607	8101243
chr4	82249628	82250438
chr13	53320928	53321376
chr16	51046344	51046590
chr12	111923512	111923970
chr5	36608546	36608946
chr3	138240697	138241238
chr3	14957517	14957776
chr5	131899736	131900116
chr8	105508240	105508676
chr3	55479096	55479904
chr8	64818782	64819276
chr11	73134209	73134395
chr6	15130138	15130523
chr12	117667903	117668669
chr2	60016118	60016536
chr8	34392670	34393171
chr1	56958456	56958886
chr6	24263789	24264389
chr4	83926313	83926869
chr14	62051792	62052142
chr18	78880740	78881250
chr8	18945521	18946235
chr4	101142581	101142992
chr13	75653214	75653659
chr14	97116156	97116499
chr3	128301394	128301728
chr16	72830394	72830646
chr2	169397342	169398061
chr4	97941521	97941961
chr14	98918482	98918926
chr9	97021228	97021462
chr5	16028800	16029211
chr15	90862689	90863102
chr6	53018822	53019029
chr10	16621038	16621681
chr16	91882268	91883203
chr13	35852815	35853205
chr1	64743235	64743607
chr6	6338446	6338842
chr3	149862479	149862897
chr10	59965701	59966238
chr18	46231556	46231829
chr2	50866668	50866927
chr10	46016125	46016692
chr9	15818618	15818977
chr11	84044227	84044569
chr7	137517640	137518521
chr7	140780492	140781027
chr9	41912494	41912772
chr9	20616645	20617123
chr5	47164697	47164951
chr10	68491574	68491944
chr1	14511575	14512081
chr2	84979269	84979702
chr7	125942558	125942878
chr4	143208466	143208766
chr12	73269636	73270244
chr6	34615499	34615838
chr9	102656056	102656612
chr19	48009932	48010529
chr13	53424760	53425039
chr3	131833196	131833653
chr12	73521043	73521894
chr3	100438707	100439502
chr10	97047287	97048080
chr10	86369407	86369788
chr2	13130280	13130774
chr8	107871378	107872239
chr2	12212857	12213299
chr3	52097232	52097613
chr2	137537756	137538159
chr16	85883740	85884362
chr12	73553989	73554471
chr8	106732992	106733392
chr9	22954294	22954785
chr5	97327104	97327400
chr6	32363676	32364063
chr5	23993242	23993939
chr14	67790256	67790790
chr4	135258164	135258764
chr14	70793678	70793907
chr16	87340987	87341547
chr13	40519107	40519448
chr10	58601431	58602041
chr4	117687424	117687956
chr4	98658955	98659823
chr11	20357697	20357943
chr1	132838455	132838902
chr1	45385689	45386332
chr1	162213232	162213748
chr1	76202888	76203251
chr8	67809314	67809678
chr2	52981022	52981613
chr12	106921519	106921878
chr18	14227597	14228271
chr2	74486203	74486679
chr12	57083700	57084312
chr13	100422345	100422828
chr12	94345669	94346291
chr2	31489208	31489660
chr3	18764072	18764483
chr12	25436394	25436945
chr18	74133261	74133760
chr5	97852233	97852497
chr13	15543829	15544823
chr6	87139912	87140598
chr2	78462162	78462821
chr1	14545860	14546380
chr13	18867907	18868670
chr9	8248352	8248819
chr6	53431871	53432211
chr10	26985523	26985905
chr19	34551973	34552325
chr13	15019339	15019855
chr5	100844164	100844704
chr10	116038831	116039107
chr11	46464950	46465496
chr13	71498767	71499657
chr5	25008536	25009108
chr12	105214039	105214486
chr19	53894798	53895339
chr7	99836789	99837765
chr3	149022836	149023125
chr18	56652628	56653026
chr9	35436611	35436902
chr5	144542413	144542832
chr3	136671229	136671490
chr5	81832539	81833027
chr14	122252505	122252974
chr4	91674153	91674574
chr12	34472254	34472781
chr3	152353531	152353860
chr16	86277121	86277561
chr2	115053171	115053510
chr8	11077174	11077557
chr1	107714696	107715203
chr19	18057853	18058425
chr5	64219705	64220008
chr6	21664391	21664870
chr2	38167522	38167935
chr13	26090753	26091234
chr9	79721020	79721297
chr3	39647363	39647606
chr9	50692728	50693005
chr10	71757938	71758745
chr7	134707510	134707778
chr1	12489049	12489588
chr19	30451141	30451824
chr13	39074186	39074777
chr11	88968990	88969195
chr13	25647944	25648849
chr2	126034267	126035007
chr14	120154206	120154681
chr2	72155088	72155383
chr1	77220157	77220660
chr10	23737073	23737642
chr14	98847627	98848243
chr6	45366000	45366510
chr4	155109470	155110071
chr5	21248065	21248456
chr12	68646061	68646549
chr12	26057280	26057639
chr5	139343829	139344335
chr2	74649105	74649912
chr12	8996694	8997012
chr13	112621277	112621767
chr6	143171757	143172152
chr18	76938548	76939087
chr3	121115194	121115602
chr17	84379947	84380327
chr4	13091840	13092166
chr6	125287043	125287790
chr9	78724244	78724596
chr16	86089879	86090386
chr17	93218313	93218858
chr1	138417420	138418155
chr9	35312537	35312796
chr3	143721184	143721634
chr2	133680159	133680415
chr19	60245173	60245560
chr13	56701305	56701981
chr16	94217335	94217790
chr17	63498098	63498786
chr4	80956847	80957188
chr8	8736762	8737077
chr14	98208984	98209360
chr1	168991538	168991907
chr4	14558607	14559196
chr4	148683502	148683965
chr14	59844408	59844865
chr19	14324862	14325606
chr7	65067115	65067449
chr3	67520753	67521194
chr2	135820779	135821408
chr11	76358782	76359492
chr10	32001250	32001593
chr13	118981951	118982900
chr15	81105915	81106181
chr18	61279074	61279616
chr1	19647829	19648427
chr4	82623187	82623476
chr12	73333961	73334267
chr15	42497291	42497830
chr10	122285510	122285983
chr13	13785157	13786038
chr10	23777201	23777396
chr6	19264229	19264690
chr3	148416100	148416672
chr10	61443478	61444039
chr7	82728363	82728631
chr12	94574951	94575523
chr18	75177749	75178043
chr19	46447848	46448247
chr7	34258197	34258799
chr17	27379859	27380334
chr2	69401178	69401512
chr15	67758407	67758985
chr14	22611995	22612517
chr13	110185113	110185507
chr10	86397953	86398406
chr18	68502342	68502766
chr2	157306291	157306890
chr16	73270113	73270690
chr19	58088469	58088808
chr18	75415632	75415817
chr12	100985471	100986179
chr4	12557995	12558563
chr3	28748047	28748486
chr19	32884161	32884572
chr16	90007522	90007814
chr4	71428319	71428705
chr7	139130410	139130865
chr13	112125695	112126278
chr3	144577604	144577987
chr5	141947044	141947447
chr4	95712884	95713435
chr12	106732298	106732722
chr4	105575491	105575919
chr5	12696304	12696664
chr15	7747275	7747902
chr14	48083986	48084496
chr5	104453753	104454369
chr6	141533568	141533979
chr1	161913857	161914339
chr6	37465865	37466299
chr5	83639755	83640385
chr14	28349090	28349547
chr4	106220807	106221137
chr9	50365160	50365625
chrX	10616446	10616946
chr2	137549716	137549959
chr15	57889305	57889939
chr15	93774464	93774909
chr3	93779320	93780587
chr4	149395492	149396009
chr6	141191890	141192365
chr5	101365317	101365998
chr13	30346996	30347275
chr15	51638640	51639228
chr5	128667202	128667997
chr10	13782462	13783163
chr8	126341279	126341612
chr10	67060951	67061326
chr7	71433830	71434152
chr1	133145495	133146237
chrX	170004234	170004799
chr4	139275835	139276287
chr6	100926382	100926737
chr5	51517584	51517979
chr2	45998000	45998421
chr1	93254747	93255043
chr4	72312242	72312629
chr10	66598306	66598504
chr13	119244380	119244787
chr2	46182979	46183599
chr11	21566410	21566782
chr14	21674336	21674911
chr9	49951511	49952109
chr10	105330303	105330828
chr5	118119213	118119714
chr13	30817410	30817723
chr18	66256444	66257203
chr8	68029824	68030249
chr19	28258611	28259203
chr3	115979377	115979848
chr13	40923686	40924158
chr10	104961146	104961477
chr18	13738559	13739183
chr1	180639883	180640163
chr18	69711383	69712298
chr4	135025658	135025920
chr7	112144872	112145418
chr4	86366995	86367819
chr2	5588474	5588817
chr11	63375389	63375773
chr7	112627472	112627822
chr1	105560412	105560852
chr4_JH584292_random	12641	13730
chr3	142464715	142464969
chr4	89647769	89648179
chr6	70216681	70217040
chr1	12189738	12190214
chr14	101892558	101892877
chr1	179581682	179582196
chr10	20764313	20764630
chr1	71805493	71805867
chr7	136402901	136403367
chr4	145483771	145484761
chr8	36723935	36724253
chr2	147717488	147717885
chr6	5421405	5421963
chr6	50403585	50403926
chr10	123825473	123825815
chr1	150596046	150596398
chr1	13195979	13196316
chr13	31047094	31047438
chr18	57314800	57315118
chr14	42134412	42135562
chr14	58306995	58307353
chr11	78062083	78062320
chr5	91620268	91620772
chr8	82960136	82960475
chr15	55395667	55395842
chr14	28750802	28751313
chr4	132151728	132152019
chr7	66012160	66012646
chr1	179202324	179202732
chr17	91013183	91013552
chr16	58423018	58423495
chr18	69469631	69470251
chr4	97755057	97755533
chr6	8336473	8336922
chr11	35755486	35755798
chr14	27900635	27901072
chr1	75829045	75829429
chr8	74086631	74086959
chr12	28069179	28069434
chr8	102396842	102397244
chr13	73827439	73827827
chr15	53900134	53900576
chr10	13183030	13183719
chr6	137030462	137030884
chr3	30138383	30138978
chr2	70886641	70887010
chr1	10564480	10564815
chr7	92232893	92233307
chrX	52232876	52233316
chr18	58101811	58102152
chr5	41296488	41297177
chr3	132129895	132130193
chr8	61301568	61301992
chr4	9857568	9858183
chr6	52172495	52173008
chr3	30167091	30167343
chr9	22164642	22165186
chr13	77605732	77606216
chr5	102744205	102744724
chr7	51759696	51760123
chr1	164373504	164373827
chr5	92048222	92048512
chr11	118156867	118157275
chr1	156195281	156195563
chr2	58435784	58436097
chr1	52660379	52660718
chr6	38031827	38032350
chr9	83117025	83117392
chr3	81211210	81211858
chr17	55484248	55484977
chr1	171363030	171363523
chr2	72769170	72769562
chr13	32471847	32472325
chr5	13085008	13085344
chr10	68237922	68238380
chr3	70384299	70384930
chr10	14615472	14615770
chr1	131429936	131430210
chr13	94062216	94062514
chr15	42108368	42108656
chr19	38549592	38549983
chr5	67408552	67408822
chr2	62504232	62504687
chr13	41371448	41371868
chr10	110654411	110654705
chr16	34445710	34446002
chr4	105526775	105527227
chr4	134751255	134751964
chr17	50634647	50634927
chr1	124662211	124662527
chr1	188726647	188727464
chr3	132590336	132590695
chr3	139978163	139978508
chr17	86395780	86396126
chr9	106348139	106348729
chr10	43073070	43073453
chr5	17110828	17111206
chr6	134160921	134161732
chr16	73754391	73754947
chr3	93814129	93814864
chr4	68612302	68612809
chr13	77256442	77256811
chr8	100484203	100484632
chr15	93618489	93619215
chr12	104535494	104536068
chr6	37407758	37408288
chr18	53603627	53603855
chr12	23009744	23010395
chr6	117934441	117934740
chr15	49230975	49231208
chr12	27537014	27537539
chr1	105215574	105215841
chr1	79979288	79979646
chr7	133790002	133790284
chr4	65911996	65912818
chr4	118054747	118054973
chr4	84692865	84693138
chr13	14839756	14840117
chr9	40614437	40614920
chr7	130860878	130861692
chr7	51866224	51866700
chr13	34388131	34388485
chr15	90974073	90974343
chr4	86523799	86524026
chr6	114993541	114993914
chr10	9092079	9092420
chr1	152009852	152010436
chr4	95730555	95730979
chr1	14145908	14146392
chr18	40643937	40644707
chr16	91753923	91754278
chr12	8850838	8851297
chr15	74167725	74168076
chr12	24252229	24252604
chr4	116038722	116038974
chr18	28195351	28195592
chr19	33933857	33934168
chr3	145880450	145880785
chr18	76824842	76825639
chr3	56578294	56578540
chr4	10155836	10156288
chr14	43706371	43707206
chr14	114953107	114953567
chr5	150265824	150266173
chr17	75104735	75104949
chr18	11584076	11584351
chr4_GL456216_random	13784	13952
chr18	56049379	56050079
chr15	5517175	5517662
chr11	88897731	88898235
chr1	39515533	39515835
chr14	21371646	21372160
chr8	65087076	65087539
chr14	87421852	87422250
chr13	107909772	107910345
chr7	109970925	109971319
chr4	51464597	51464859
chr6	98137417	98137860
chr1	121440796	121441326
chr5	38106073	38106601
chr8	41958392	41958894
chr9	31198836	31199215
chr7	115204958	115205490
chr2	102020548	102020813
chr3	55151819	55152429
chr19	57156217	57156545
chr3	140974955	140975209
chr18	55365216	55365581
chr15	5467093	5467410
chr8	117735011	117735597
chr6	102290156	102290596
chr2	75460764	75461116
chr4	33223908	33224281
chr13	25100294	25100834
chr10	59719339	59719588
chr10	111234458	111235143
chr17	74995453	74995764
chr10	24765170	24765583
chr18	83488868	83489155
chr18	55369096	55369550
chr12	73154178	73154469
chr6	24759302	24759675
chr9	84046087	84046576
chr4	16414242	16414922
chr17	5993915	5994266
chr16	25954789	25955037
chr3	63345014	63345679
chr19	59846756	59847042
chr15	53205167	53206063
chr13	64594413	64594861
chr6	6566945	6567375
chr3	93771655	93772682
chr9	88182634	88182908
chr18	13870732	13871620
chr15	43399793	43400154
chr7	138119498	138119881
chr13	92303220	92304050
chr7	115294757	115295381
chr5	4861202	4861773
chr1	90129632	90129974
chr7	68404080	68404420
chr13	58067371	58067919
chr13	78046026	78046295
chr1	81913332	81913757
chr6	137079655	137079895
chr1	135046291	135046568
chr10	24767854	24768106
chr2	74488117	74488453
chr15	68249670	68250053
chr2	33525545	33526027
chr15	103484815	103485070
chr13	34820195	34820643
chr4	59399861	59400281
chr1	170313594	170314042
chr13	114252411	114252843
chr1	51785878	51786319
chr7	130288736	130289217
chr4	146948322	146948910
chr8	81079753	81080336
chr12	20614556	20615717
chr4	57568537	57569448
chr7	68303808	68304161
chr1	12052002	12052542
chr18	56879032	56879399
chr4	103737327	103737798
chr11	88187457	88187931
chr1	46635615	46636090
chr2	12456169	12456360
chr17	75546285	75546554
chr16	37972281	37972549
chr14	118448761	118449033
chr8	108017753	108018108
chr1	127438530	127438867
chr8	91614857	91615272
chr1	136728471	136728654
chr3	81802390	81802757
chr11	89661878	89662616
chr11	111806935	111807163
chr5	97954245	97954889
chr15	54507849	54508248
chr4	105709101	105709590
chr2	38436488	38437007
chr7	132368906	132369394
chr5	17629484	17629858
chr12	34247482	34247892
chr5	38032580	38033148
chr14	53712982	53713322
chr10	46693620	46693870
chr15	77937596	77938110
chr15	51622876	51623227
chr18	58354143	58354496
chr19	4113985	4114270
chr7	74330802	74331564
chr2	106837093	106837916
chr8	8103344	8103934
chr16	51160848	51161254
chr9	76043346	76043615
chr12	3726862	3727145
chr1	90533595	90533950
chr1	106586756	106587404
chr4	63052210	63052565
chr11	45303823	45304076
chr2	65973949	65974303
chr10	94449556	94449890
chr6	86886096	86886324
chr5	120109349	120109571
chr10	77368920	77369483
chr2	38881042	38881509
chr11	87014260	87014637
chr17	84259414	84259986
chr1	169344331	169344964
chrX	113791017	113791532
chr16	72275725	72276106
chr2	73691472	73692090
chr2	47872913	47873224
chr9	37541738	37542082
chr12	54620189	54620408
chr6	140843270	140843732
chr3	37805118	37806033
chr1	137815346	137815811
chr13	3495431	3495612
chr19	57487016	57487437
chr15	25518428	25518999
chr16	65587463	65587641
chr6	143192877	143193368
chr3	116024772	116025242
chr9	61875401	61875828
chr17	27385624	27386185
chr5	99848656	99849337
chr17	71980646	71981144
chr6	142456536	142456807
chr12	9340584	9341156
chr7	73755467	73755615
chr10	76671835	76672272
chr6	45268944	45269329
chr4	45579246	45579702
chr10	116947621	116947909
chr14	29098670	29099110
chr5	69000085	69000351
chr9	14937040	14937565
chr13	58656811	58657457
chr3	149344602	149345072
chr3	131653324	131653621
chr12	82166187	82166990
chr15	26510814	26511176
chr9	63219815	63220096
chr5	50168334	50168881
chr16	91401770	91401953
chr15	24551187	24551477
chr6	72720584	72720975
chr4	146520017	146520611
chr18	56650391	56650601
chr11	85382206	85382552
chr6	149134784	149135264
chr9	106455085	106455619
chr8	47082520	47082871
chr6	39007402	39007851
chr12	5464514	5464928
chr15	11483949	11484319
chr14	105391289	105391747
chr1	34137115	34137550
chr6	119015365	119015823
chr1	167788779	167789342
chr8	12938477	12938716
chr1	16268472	16268882
chr9	87326491	87327165
chr1	75839700	75840427
chr13	77324031	77324510
chr5	51360311	51360696
chr6	5558483	5558677
chr9	89308453	89308632
chr7	70860040	70860357
chr7	49378707	49378942
chr18	79373347	79373789
chr3	39902797	39903087
chr12	56876569	56877092
chr16	78067504	78068089
chr4	128512799	128513023
chr19	53368708	53369405
chr4	117370379	117370801
chr2	171406140	171406361
chr11	84596289	84596522
chr4	71835766	71836114
chr19	34194994	34195692
chr10	23332923	23333138
chr4	154698047	154698591
chr6	77604686	77604930
chr10	120806140	120806422
chr4	10858710	10859038
chr2	138470031	138470388
chr3	133648524	133648914
chr13	62943319	62943967
chr11	18016628	18017088
chr10	27479804	27480238
chr2	135767491	135767893
chr5	128553171	128553512
chr10	116877270	116877596
chr14	23638012	23638486
chr8	99626309	99626655
chr10	104334880	104335240
chr11	112523635	112523831
chr4	149896213	149896444
chr8	90519661	90519938
chr4	45750361	45750713
chr4	127429706	127430462
chr13	41364594	41364926
chr19	32925638	32926044
chr8	121501375	121501649
chr4	144860891	144861244
chr6	52556055	52556292
chr3	51367099	51367368
chr18	35645675	35645982
chr14	21736312	21736652
chr1	88437589	88438048
chr10	58365088	58365338
chr15	52044006	52044499
chr11	99277128	99277366
chr1	79978316	79978605
chr11	108444167	108444716
chr6	23932360	23932694
chr7	99311904	99312481
chr8	46934558	46935153
chr10	70993631	70993999
chr3	52542185	52542420
chr7	134498885	134499576
chr3	69709180	69709636
chr17	86264139	86264356
chr1	170576032	170576246
chr4	146530473	146531313
chr2	53981867	53982586
chr3	93817441	93818126
chr10	21162070	21162328
chr12	24096830	24097382
chr1	82189068	82189818
chr18	68230799	68231086
chr4	146516850	146517466
chr10	88350924	88351341
chr19	32888609	32889067
chr6	122545674	122546301
chr6	99517925	99518178
chr11	53839657	53840251
chr16	63540792	63541092
chr2	28980229	28980637
chr9	111721206	111721527
chr17	49792329	49792728
chr7	82463177	82463449
chr3	7515199	7515796
chr4	144861733	144862150
chr10	110805164	110805645
chr12	26815774	26816134
chr4	151439235	151439608
chr1	65035413	65035876
chr10	87732743	87733141
chr13	36537538	36537819
chr8	61728665	61728884
chr18	69771579	69771779
chr2	170613805	170614250
chr3	85172345	85172815
chr17	59359627	59359923
chr13	3903592	3904004
chr13	90000569	90000830
chr6	70356281	70356775
chr3	40168062	40168579
chr13	55756728	55756988
chr12	69481618	69482037
chr5	68399226	68399405
chr8	29178171	29178490
chr1	91963072	91963479
chr10	124288316	124288657
chr6	5967471	5968041
chr12	39818795	39819010
chr9	29400047	29400666
chr10	21454270	21454648
chr4	45546287	45546558
chr15	35699101	35699390
chr8	58194048	58194419
chr4	86407156	86407600
chr2	9701095	9701592
chr12	9261509	9262050
chr13	81220557	81220747
chr11	119083206	119083718
chr9	110007911	110008149
chr10	25232774	25233261
chr4	105464139	105464504
chr14	117109895	117110097
chr15	10806001	10806406
chr4	117316725	117317165
chr8	111565557	111565800
chr17	24283505	24283780
chr16	74963569	74963897
chr14	21623372	21623623
chr11	96986653	96986826
chr2	125290437	125290813
chr14	121781098	121781489
chr1	160629702	160629996
chr3	70957538	70957708
chr3	30347795	30348301
chr1	163415528	163415888
chr18	49194213	49195018
chr1	188804300	188804607
chrX	169259124	169259777
chr6	22093768	22094025
chr11	103985004	103985257
chr4	32297285	32297600
chr16	63596193	63596809
chr16	44977164	44977619
chr1	177261106	177261389
chr16	32716851	32717196
chr13	46021966	46022211
chr1	162305319	162305669
chr13	55709683	55709916
chr14	70941018	70941169
chr12	97793547	97794025
chr7	124354135	124354471
chr5	4626901	4627239
chr8	35348442	35348879
chr9	52140792	52140956
chr2	103286651	103286991
chr1	92286029	92286434
chr1	78840835	78841263
chr1	26289799	26290059
chr14	59755542	59755718
chr5	37263935	37264235
chr3	147291783	147292216
chr7	98983135	98983660
chr2	9117707	9118100
chr18	14174920	14175142
chr13	18312415	18312643
chr1	160136415	160136736
chr3	137827883	137828321
chr3	56315516	56315878
chr13	80195283	80195626
chr3	81752325	81752697
chr9	72454992	72455223
chr13	30235032	30235537
chr1	24792828	24793328
chr12	100627127	100627709
chr16	95589410	95589811
chr8	26689644	26690029
chr2	125988176	125988526
chr5	121914056	121914357
chr2	136667138	136667392
chr11	44103496	44103983
chr3	103433345	103433716
chr13	53266532	53267177
chr12	73332839	73333077
chr14	60873691	60874009
chr11	90082279	90082459
chr13	31842369	31842614
chr11	64921998	64922638
chr5	74158872	74159412
chr12	102858220	102858587
chr2	128004148	128004568
chr12	86719623	86720117
chr14	117786925	117787317
chr11	113892031	113892432
chr13	114199623	114200050
chr4	100214802	100215124
chr2	169412533	169412983
chr16	44689128	44689413
chr8	79103142	79103463
chr9	33792573	33792890
chr12	36628426	36628615
chr19	38532892	38533473
chr10	12726324	12726571
chr8	87905428	87905900
chr17	51185678	51185882
chr4	130237820	130238034
chr2	50368333	50368728
chr3	14103143	14103391
chr6	70911642	70912322
chr17	64720494	64720658
chr4	72197043	72197247
chr3	141338394	141339077
chr12	15585915	15586111
chr14	97101221	97101990
chr12	34467357	34467520
chr2	22648304	22648739
chr2	130852173	130852610
chr14	25185896	25186240
chr4	148959087	148959401
chr19	44076538	44076726
chr15	96733852	96734222
chr4	85844826	85845085
chr10	96237988	96238281
chr11	82862773	82863097
chr19	16997933	16998314
chr4	149373998	149374400
chr18	65523165	65523906
chr2	17524289	17524848
chrX	60045404	60045843
chr8	64998932	64999239
chr13	26719237	26719815
chr3	143493521	143493987
chr19	34174128	34174382
chr5	81146907	81147279
chr9	27843041	27843591
chr6	115265836	115266386
chr9	47598178	47598567
chr2	139777879	139778287
chr16	35713759	35714273
chr5	9781046	9781503
chr3	139958145	139958484
chr1	161570788	161571322
chr6	22204342	22204647
chr3	19857807	19858094
chr12	69432041	69432420
chr8	87895629	87896116
chr17	71253882	71254331
chr9	117318417	117319028
chr9	32567537	32568042
chr5	38082792	38083097
chr5	102999068	102999332
chr15	96489142	96489715
chr5	128548296	128548558
chr3	5349509	5350178
chr16	94265006	94265312
chr19	40714607	40715302
chr3	97660507	97660757
chr13	26655045	26655462
chr3	39500580	39501060
chr6	98107235	98107675
chr2	74271761	74272163
chr16	92812693	92812878
chr18	69117341	69117983
chr6	32189227	32189552
chr17	47572457	47572804
chr9	94048517	94048660
chr5	67410554	67410706
chr12	56918092	56918460
chr7	112304425	112304618
chr16	50206191	50206620
chr8	67525121	67525365
chr8	92179329	92179723
chr1	75870026	75870408
chr9	56467272	56467788
chr2	16709943	16710191
chr5	99153251	99153803
chr4	101135138	101135295
chr8	43263645	43264251
chr9	63112957	63113292
chr8	84803181	84803485
chr5	23989381	23989793
chr17	81948262	81948801
chr12	110278836	110279328
chr14	22609344	22609744
chr14	28884282	28884928
chr9	22696721	22697231
chr10	94816394	94816915
chr14	12223560	12223921
chr15	51746453	51746931
chr14	76949078	76949557
chr15	6616452	6616722
chr19	55992678	55993199
chr13	52765664	52766175
chr3	35320643	35321233
chr1	77038084	77038589
chr14	75334618	75335136
chr9	122178453	122178781
chr18	48300701	48300919
chr15	94444527	94444821
chr18	69750786	69751065
chr7	67101527	67102104
chr16	90016173	90016339
chr8	121125407	121125869
chr3	86101077	86101536
chr4	83272411	83272599
chr13	78382902	78383319
chr17	56723550	56723899
chr5	17112358	17112578
chr7	65978901	65979395
chr5	148487278	148487706
chr15	56337851	56338327
chr15	102593753	102594147
chr15	34127320	34127686
chr5	131939733	131940295
chr13	93940832	93941256
chr14	61061351	61061941
chr10	105435035	105435384
chr5	17436216	17436680
chr1	139181535	139181696
chr18	54319729	54320069
chr3	86976421	86976823
chr1	192745087	192745282
chr13	63066089	63066334
chr14	102927510	102927852
chr16	94216192	94216627
chr5	112364123	112364564
chr7	130228272	130228624
chr7	66823154	66823481
chr17	31541357	31541836
chr8	102387547	102388300
chr6	98693449	98693875
chr1	13861226	13861915
chr18	53446455	53446727
chr8	80250906	80251150
chr13	50991713	50992256
chr6	94024310	94024604
chr3	77848854	77849145
chr11	88975985	88976226
chr15	13285249	13285700
chr4	14745375	14745852
chr4	156341462	156342519
chr14	29402347	29402779
chr11	24731661	24732089
chr7	133692900	133693220
chr5	151405473	151405837
chr12	99242236	99242552
chr16	72861842	72862210
chr1	179339088	179339297
chr18	14068907	14069423
chr18	52794347	52794732
chr9	82018687	82019142
chr16	17400438	17400895
chr13	56063402	56063643
chr4	143231165	143231441
chr3	141757236	141757569
chr7	112496137	112496366
chr2	155846843	155847068
chr19	48049506	48050211
chr3	130400971	130401671
chr6	52517129	52517414
chr1	158940570	158940794
chr13	40645952	40646519
chr2	80758625	80759258
chr14	46490943	46491274
chr9	52541860	52542386
chr18	69171377	69171944
chr19	52998617	52999127
chr14	43711031	43711751
chr2	173734516	173734801
chr1	55997117	55997477
chr9	83586181	83586441
chr11	93270463	93270727
chr8	81643020	81643291
chr17	14519111	14519555
chr9	9099202	9099539
chr9	73414315	73414775
chr10	12576036	12576426
chr3	151143722	151144009
chr5	58286811	58287055
chr15	99019464	99019738
chrX	99624495	99624846
chr8	48232896	48233290
chr12	52956563	52956854
chr11	107968347	107969052
chr3	151387614	151387992
chr14	101847909	101848262
chr9	111383812	111384229
chr8	48074267	48074605
chr5	46824762	46825150
chr2	74537027	74537306
chr9	118812082	118812453
chr3	158073248	158073536
chr8	125350484	125350880
chr6	104674250	104674449
chr3	136829213	136829494
chr17	68682247	68682505
chr1	84051895	84052814
chr8	72737008	72737285
chr7	67115189	67115533
chr11	118909704	118910389
chr12	26809663	26810067
chr2	68441036	68441401
chr3	28224949	28225148
chr11	64014080	64014291
chr16	44630870	44631103
chr3	8849698	8849847
chr17	68256462	68256709
chrX	147239016	147239451
chr3	144960591	144960952
chr12	112087154	112087479
chr1	181527176	181527538
chr11	114662956	114663146
chr17	27143869	27144074
chr1	14296714	14297186
chr2	38537626	38537902
chr5	148410849	148411183
chr14	97401970	97402242
chr16	24515181	24515510
chr4	107251707	107252097
chr10	10893652	10893951
chr5	149767830	149768272
chr17	6270193	6271207
chr11	101973302	101973648
chr5	74931633	74932103
chr3	154484286	154484861
chr3	92091165	92091310
chr10	111089219	111089495
chr16	57670316	57670560
chr7	94279537	94279802
chr16	72244082	72244438
chr16	13367118	13367441
chr2	9241277	9241708
chr17	3638515	3638827
chr17	12386357	12386641
chr4	15360773	15361124
chrX	169972558	169973494
chr3	141920988	141921445
chr11	86026370	86026918
chr8	89596492	89596692
chr5	120746250	120746685
chr8	67966084	67966377
chr2	117591842	117592038
chr7	34605120	34605355
chr2	129889541	129890108
chr15	96283825	96284331
chr7	92502444	92502795
chr7	100217434	100217651
chr2	107144904	107145195
chr5	85749297	85749795
chr6	85477360	85477650
chr6	98291890	98292380
chr8	126785373	126785653
chr19	59669745	59669977
chr13	60427636	60428074
chr14	28989934	28990191
chr15	94776832	94777193
chr6	53551892	53552038
chr12	98615804	98615962
chr16	8301268	8301481
chr12	107687359	107687690
chr11	26490926	26491252
chr13	60009041	60009468
chr13	25629500	25629818
chr10	39439149	39439592
chr15	51580144	51580681
chr3	39627526	39627764
chr18	47335197	47335619
chr2	57350703	57351017
chr1	34139822	34140229
chr9	91082311	91082529
chr8	90436394	90436831
chr9	93973964	93974274
chr13	56307067	56307395
chr5	36278872	36279019
chr7	80485349	80485630
chr10	116683386	116683818
chr15	15392507	15393099
chr13	100892305	100893143
chr2	72391160	72391542
chr13	71704003	71704198
chr2	139880215	139880523
chr2	74273597	74274047
chr6	6676591	6677103
chr16	42516125	42516459
chr4	146516195	146516666
chr9	37123156	37123790
chr5	135274639	135275114
chr17	71122958	71123296
chr5	118841191	118841969
chr12	69804534	69805297
chr2	143078193	143078486
chr6	7816260	7816590
chr7	136674824	136675058
chr1	38529095	38529366
chr5	76952400	76952634
chr12	28286374	28286663
chr16	66745370	66745816
chr2	80354389	80354987
chr14	43049262	43050085
chr10	25403946	25404375
chr16	77280023	77280599
chr10	3769225	3769896
chr4	123229167	123229336
chr10	103980347	103980704
chr6	147935983	147936525
chr2	173162059	173162285
chr6	94835416	94836073
chr8	107952098	107952563
chr3	93821364	93821965
chr10	60895647	60896017
chr11	119799049	119799823
chr11	37184772	37185011
chr7	51974958	51975131
chr4	12973542	12973887
chr14	67600838	67601223
chr11	24783513	24783898
chr3	30474480	30474773
chr2	75172265	75172552
chr2	77283655	77283829
chr15	56084003	56084197
chrX	52551304	52551830
chr7	66329674	66329892
chr13	12072236	12072512
chr3	141575169	141575554
chr5	81565461	81565873
chr2	48424876	48425258
chr10	23612414	23612991
chr2	154925504	154926030
chr2	173710146	173710343
chr16	10575244	10575443
chr14	29204462	29205091
chr9	86270348	86270808
chr6	98241392	98241617
chr11	110801902	110802376
chr8	12625803	12626122
chr14	101104271	101104491
chr3	123245731	123246185
chr11	120167814	120168083
chr2	159975915	159976207
chr7	28084222	28084546
chr16	8449777	8450027
chr2	70391671	70391882
chr14	110007152	110007676
chr13	99163880	99164226
chr4	84102764	84103220
chr7	130279227	130279702
chr5	83912300	83912626
chr15	59519930	59520246
chr8	49274177	49274560
chr6	136553776	136554122
chr6	5960824	5961118
chr10	42246596	42247009
chr9	78070789	78071114
chr8	34398041	34398289
chr14	98971841	98972382
chr18	56299648	56299918
chr13	58449498	58449767
chr14	120399703	120399947
chr11	116643264	116643590
chr19	57874315	57874546
chr19	11970145	11970328
chr1	62156868	62157313
chr1	150747788	150748259
chr2	144236281	144236559
chr10	92517242	92517414
chr3	93805669	93806432
chr2	135550634	135550875
chr15	86343890	86344130
chr14	58906689	58906960
chr10	23601352	23601703
chr6	116316044	116316379
chr1	43555214	43555755
chr1	53196534	53196908
chr18	28578727	28578975
chr19	18869820	18870100
chr5	136396449	136396591
chr3	157732649	157732977
chr19	27332487	27332915
chr4	116144338	116144894
chr6	94618799	94619167
chr5	52086449	52086623
chr4	155355901	155356072
chr19	11976940	11977277
chr6	94981771	94982214
chr10	116871833	116872091
chr17	48890475	48890722
chr15	27412496	27413048
chr16	75849628	75850017
chr14	48119841	48120353
chr10	122814515	122814723
chr15	11136135	11136376
chr3	96937664	96937895
chr16	86060166	86060445
chr3	138449979	138450553
chr8	128442556	128442934
chr2	48409331	48409484
chr8	96806650	96806913
chr5	99165820	99166325
chr13	31078329	31078515
chr6	99233143	99233766
chr5	74333715	74334151
chr15	82924918	82925340
chr13	39047540	39047800
chr18	32513250	32513399
chr5	150890967	150891158
chr1	66348301	66348581
chr13	53314908	53315163
chr6	52467875	52468145
chr11	90002575	90002947
chr2	128138106	128138469
chr12	38848027	38848201
chr5	29760230	29760529
chr11	75015228	75015483
chr11	45830288	45830791
chr3	120868640	120868940
chr4	114804188	114804399
chr6	146572281	146572678
chr6	39005322	39005725
chr18	77119678	77119944
chr3	142215031	142215193
chr10	116755925	116756341
chr8	125461240	125461541
chr7	128411045	128411300
chr10	4612433	4612592
chr17	53434003	53434198
chr16	7279095	7279760
chr10	46818225	46818411
chr10	23177140	23177367
chr8	90270823	90271197
chr12	44864811	44865006
chr6	52233238	52233730
chr4	31930204	31930455
chr19	30112245	30112512
chr14	28437186	28437395
chr9	87336964	87337184
chr13	40257063	40257240
chr10	24232875	24233120
chr9	112830181	112830603
chr8	57441284	57441730
chr7	100508330	100508679
chr3	60810648	60810803
chr12	99527319	99527611
chr13	63281198	63281682
chr13	48951110	48951306
chr4	31938535	31938970
chr12	104679341	104679952
chr3	82347899	82348147
chr1	43422992	43423231
chr4	56337926	56338261
chr10	19472829	19473566
chr3	109030884	109031166
chr7	63048827	63048989
chr3	50247794	50248082
chr14	69744979	69745246
chr6	22362114	22362303
chr12	81949722	81949970
chr13	53167314	53167806
chr16	57949655	57949966
chr14	21722256	21722580
chr2	79050626	79051205
chr10	108682567	108682978
chr9	58127561	58127792
chr6	114012971	114013248
chr1	66833744	66834235
chr2	161536820	161537186
chr8	115430796	115431025
chr18	74095129	74095376
chr13	15325430	15325778
chr9	27312148	27312333
chr2	44419582	44419847
chr3	154295341	154295593
chr8	99545186	99545377
chr9	61583393	61583904
chr10	107569087	107569427
chr2	46946308	46946637
chr17	78345256	78345477
chr2	157957882	157958135
chr13	32440220	32440541
chr8	36912143	36912380
chr1	89058827	89058992
chr2	174343242	174343608
chr7	137206820	137207194
chr16	87961408	87961680
chr3	30315212	30315744
chr17	27251058	27251439
chr14	51242204	51243050
chr19	58990736	58990981
chr2	72499084	72499473
chr3	6105679	6106301
chr14	59919099	59919442
chr19	18877166	18877494
chr2	138406251	138406520
chr7	71365853	71366171
chr5	54888002	54888594
chr2	5610340	5610622
chr1	66386724	66386961
chr14	43709280	43710383
chr5	127136349	127136723
chr2	109972986	109973201
chr2	75598495	75598732
chr14	65703743	65704125
chr16	44611792	44612142
chr11	62824212	62824474
chr3	5091287	5091660
chr11	121598905	121599140
chr14	43045674	43046170
chr6	39178229	39178415
chr11	63850334	63850528
chr8	36079853	36080364
chr12	5869635	5869864
chr1	80359980	80360359
chr12	96670552	96670726
chr1	72730124	72730468
chr1	170732663	170733016
chr10	23945806	23946057
chr5	42127712	42128031
chr18	29854591	29854878
chr6	125498070	125498393
chr5	81224633	81224898
chr7	35590801	35591180
chr6	101432834	101433274
chr8	18704041	18704359
chr2	96159953	96160251
chr3	30416087	30416368
chr2	21504494	21504686
chr10	28093961	28094496
chr10	124196545	124196694
chr11	22346698	22347377
[truncated: 241 more rows]

## Sheet: Fig 2g
HOXA11 in WT	HOXA11 in R26 A11d	HOXA11 in Hox13-/-
2.31446	2.39295	0.940082
1.63075	1.52465	0.365998
1.79587	5.98476	1.25094
1.99042	2.62304	1.5071
1.65736	3.45565	1.4887
0.486813	1.56282	0.443207
0.246261	0.179631	0.865015
0.467621	0.699083	0.519856
2.68585	3.80133	1.53435
2.16759	1.81555	1.58072
1.81947	2.065	1.27074
3.86574	10.2646	2.39369
1.80871	1.92599	0.933038
2.32205	6.30098	1.99474
0.87615	0.889673	0.494731
1.05176	1.26637	0.806084
1.28725	2.4958	0.988823
0.716504	1.31089	0.704246
1.68439	1.27985	1.37714
1.50764	3.46606	0.972034
2.82514	4.3404	1.71274
0.703196	0.659488	0.705727
2.53439	4.01931	2.83374
0.578492	0.777633	0.594588
2.75596	4.12405	2.40235
3.01181	4.26665	2.2925
1.86873	5.04138	1.20955
0.643564	1.11302	1.10137
2.35098	6.72019	1.63915
2.95302	6.46803	2.45577
2.66989	5.46679	2.20236
2.63647	2.87502	1.97712
1.46665	2.86308	0.809975
3.02979	7.72563	2.57989
0.894266	2.26825	1.36627
1.6111	3.00188	1.22055
0.483027	0.91167	0.691105
0.931014	2.3116	0.624562
0.60583	1.70852	0.372071
4.16755	6.02839	2.91324
0.804883	1.77651	0.801777
0.571106	1.10272	0.854511
1.43578	3.00071	1.19586
3.14167	2.33398	2.61209
3.61033	9.66077	3.10522
1.05594	0.997805	1.19179
1.04317	1.96669	0.76395
1.32522	1.06097	1.61075
2.00606	4.87679	1.00759
4.70173	11.6348	3.84561
0.68274	1.05193	0.501241
1.04222	1.9606	0.870379
3.6249	10.2369	2.8751
1.31636	2.2125	0.985473
1.1308	1.79538	0.743643
2.18807	5.84316	1.14007
1.05933	3.47719	0.845762
0.411852	0.955643	0.580561
0.868586	2.04418	1.03619
5.68793	12.6514	3.57134
0.882321	2.81996	0.607474
2.44983	3.62968	2.03791
1.70542	3.87868	1.35665
0.796236	1.50585	0.661052
0.839784	1.4882	1.15696
2.35543	6.33882	2.40165
0.774761	0.508623	0.755676
0.947909	1.54454	0.706234
1.59744	1.91078	1.91357
1.6421	2.49293	1.14118
1.15942	1.10558	0.988531
0.515548	0.609214	0.629448
3.89876	8.53167	3.27294
1.05009	1.88012	0.760482
0.721527	1.26877	0.758457
1.58946	2.3857	0.940396
0.738173	1.24339	0.905281
3.40262	3.70041	2.38291
1.25811	3.86036	0.931716
2.78919	7.09736	1.85882
0.68182	1.40677	0.7645
1.72581	4.97223	1.0105
1.02544	3.09668	0.970931
0.465339	0.262531	0.96699
0.691024	0.767203	0.376648
1.20786	1.59314	0.697434
1.46943	2.49629	0.941441
1.38015	1.34945	0.902716
1.92648	3.4829	1.6571
1.01388	1.94135	0.773675
1.46325	3.99614	1.31438
0.823186	1.78611	0.86695
1.65839	2.44319	1.47569
1.72899	2.68618	1.03966
0.591604	0.532031	0.494731
2.20638	4.11636	2.07629
0.74165	0.536725	0.674799
0.715832	1.04621	1.02527
1.93989	3.85915	1.6137
0.85639	0.761876	0.863766
1.7001	3.44199	1.93448
1.66119	4.27908	0.917626
0.823623	1.03795	0.769582
0.398909	1.00131	0.332538
1.42749	2.48422	1.41528
2.99474	2.73058	2.54951
1.51152	3.9153	1.10551
1.03247	2.16321	1.02174
1.76523	4.02266	1.06598
0.879727	1.30103	0.663927
2.03317	3.3369	1.17746
0.690017	2.85216	1.42082
0.66263	1.18869	0.571156
0.867562	0.917864	0.883215
1.32028	2.47643	1.34026
1.32135	2.73932	1.14884
0.930834	1.83325	1.15184
0.768861	1.83041	0.552625
0.468436	0.470699	0.468964
1.38731	1.38537	1.35897
1.10226	1.39998	0.923839
0.49777	1.08049	0.647652
0.586429	2.18742	0.426184
1.40262	2.02502	0.907263
0.695949	1.041	0.412944
1.00155	1.14733	0.835342
2.46834	6.15767	1.5914
5.72731	11.6711	3.79691
1.50544	1.10893	0.516883
1.76181	3.10414	1.07326
1.06309	2.42872	0.982738
2.27558	2.86765	1.99506
1.42667	5.46107	1.29683
1.58911	3.38904	1.23317
1.37137	4.2945	1.38326
0.875326	1.78727	0.901613
3.36325	5.72919	2.38568
1.09339	2.48666	0.485282
0.678067	2.43346	1.18268
0.744208	1.85531	0.605888
1.35075	3.26163	1.10013
1.40087	1.97628	1.47512
2.7863	5.07794	2.54824
0.575255	0.760203	0.618951
0.77732	1.57765	0.847369
0.539285	0.68523	0.739596
1.18037	1.79722	0.604615
0.70268	1.04562	0.520882
2.84884	3.37681	2.59812
3.46479	9.12752	1.94721
1.39616	2.46115	1.15558
0.672437	4.34551	0.664313
0.836492	1.7259	0.660023
1.81099	5.12455	1.94015
5.83829	13.7512	4.80975
0.63318	0.911943	0.542331
1.24728	3.34354	0.891346
0.771268	0.978905	0.627776
4.38038	11.5723	2.68014
3.91327	6.43553	3.2059
0.913339	2.34626	0.790024
0.633476	1.6759	1.02038
0.6702	0.654024	0.730596
0.856112	1.74229	0.653283
1.31434	2.07916	1.26592
1.19076	1.9192	1.0027
0.544816	0.469071	0.428396
0.588007	0.8799	0.697554
3.95818	4.73953	2.71655
0.626426	1.11481	0.633513
0.469305	1.99355	0.631973
1.3679	3.63111	3.14444
1.11748	2.18284	0.739879
1.40962	3.16694	1.09956
2.72165	4.35157	2.85685
2.92429	2.94365	1.63216
2.81983	2.22637	2.03332
3.70178	5.79993	3.14778
1.07253	1.36986	0.950818
0.512439	1.61976	0.641377
3.75638	8.32711	3.50182
1.00339	1.07399	0.998695
2.16268	6.76701	1.83707
0.495661	1.10512	0.37721
2.89187	5.96219	2.17287
0.71776	1.08739	0.772411
1.44164	1.86153	1.28267
2.14324	4.68279	1.35987
0.667473	0.360536	0.405259
0.539893	1.05534	0.436451
0.638877	2.58391	0.783507
2.72361	7.11561	1.85566
0.434872	1.05907	0.550523
2.73469	3.96091	2.03931
1.07953	0.81773	0.822259
0.0610929	0.250668	0.341317
0.95096	2.62309	0.93212
1.48877	3.59635	1.23652
1.54464	2.05477	1.10779
1.04407	1.84049	0.758773
2.38619	6.90735	1.24589
1.74654	3.24698	1.57117
2.90144	2.40937	2.27971
1.00936	2.0233	1.2599
2.12223	5.70537	1.53995
2.3109	3.43783	1.43636
1.10866	1.76345	0.995606
0.939393	1.86708	0.751595
0.544552	1.28698	0.736095
1.53027	2.23918	1.45379
1.09868	3.40163	1.21861
2.82246	3.72057	2.83825
1.09869	2.29723	1.05004
1.09953	1.30544	0.867087
1.55322	3.00341	1.11443
2.14411	2.05724	0.952911
3.49793	4.80431	2.2349
2.07835	6.31424	1.74843
1.07821	3.72687	0.739063
2.06603	2.4872	1.53317
1.05894	3.34559	0.916283
1.16223	2.24084	1.14396
0.511021	2.05396	0.318327
0.715355	1.37982	0.570796
3.47146	5.55028	2.74629
4.12339	7.59336	2.91996
3.52341	7.73205	2.58955
1.39847	2.30832	1.05408
1.8013	3.96445	1.09091
0.849007	3.58764	0.712754
1.27315	2.69062	1.04566
3.27837	5.83825	2.5672
0.63046	1.14429	0.606419
3.53141	9.47016	3.31298
2.59005	3.72677	1.91453
0.644312	0.619002	0.565326
1.9327	4.92495	1.56167
0.724541	2.03525	0.744267
1.21221	2.05812	1.24551
0.959668	2.80247	0.606046
1.49875	2.35729	1.00411
0.564526	0.714421	0.348479
3.35422	2.96756	2.52098
0.547192	0.579628	0.577491
1.47297	2.1438	1.3179
1.90682	13.5358	1.64771
1.75391	3.30076	0.911373
1.69872	2.34143	1.57123
1.39478	2.22143	1.23258
1.24004	1.34942	1.14608
0.730671	1.91176	0.906183
5.41008	10.6498	4.06823
1.23998	4.51871	1.51172
0.741461	0.640476	0.58342
2.16572	3.36088	1.6421
4.53527	6.88203	3.94965
0.67054	0.556884	0.748581
1.66245	3.42037	1.5608
1.62777	2.239	0.988627
0.362155	0.756481	0.904431
1.58842	3.08972	1.42693
3.73093	10.8522	2.37586
2.38315	5.37942	1.79397
1.68237	3.70676	1.58903
5.1888	8.09063	3.53453
1.09064	3.75897	1.288
0.795992	1.44592	1.02779
4.57794	12.0095	3.51059
6.3077	15.3378	6.08899
0.499373	1.21341	0.473677
0.867622	1.64773	0.675578
0.687359	0.634563	0.936627
0.707742	1.58519	0.753368
1.68401	2.55417	1.4243
1.8562	1.47706	1.71688
0.915687	1.06724	1.04161
1.93179	2.27488	1.49315
1.07299	2.16741	0.948834
4.36427	13.0511	4.04432
1.77803	3.96272	1.99333
2.42233	4.01905	1.8975
0.740545	1.14494	0.760482
0.393159	0.504989	0.447224
2.56581	5.79969	2.69654
0.553623	1.32163	0.540811
0.917428	1.19501	1.23029
1.40336	2.18807	1.40962
2.1534	3.03442	1.70329
3.88965	5.82176	3.14809
2.19146	4.61636	1.73014
1.91041	3.95759	1.36061
1.0154	1.76454	0.483692
1.24057	1.93753	0.916116
0.593627	1.2846	0.627948
0.677636	0.161768	0.362636
2.04188	5.25501	1.45681
1.72772	2.97224	1.71323
0.70697	1.40203	0.818847
1.16341	2.20369	1.47735
2.03288	4.88358	1.57292
0.881239	1.45564	0.979246
0.990592	1.53326	0.68479
0.807423	1.6917	0.898913
0.947646	0.565564	1.50261
0.498883	2.34954	0.969455
1.15346	5.8249	0.747411
0.537123	0.783592	0.788835
1.15084	3.85854	1.08429
3.94421	5.42527	2.68509
0.961807	1.4819	0.941494
0.544552	1.16781	0.656945
0.4539	1.01313	0.633349
0.772807	1.37997	0.734617
0.576646	1.21681	0.957884
1.91943	6.00042	1.71776
0.561978	1.11538	0.555633
2.50536	3.15964	1.31526
0.404384	0.621323	0.731584
2.24521	3.98077	1.72102
1.72733	2.19063	1.63692
1.45712	6.10391	0.953056
1.10622	3.09317	0.714612
1.66543	1.85964	1.49075
0.93514	4.57301	0.603325
1.82408	4.97028	1.85026
0.748267	0.766138	0.456491
2.10586	4.21563	2.0623
2.98064	5.70891	1.76196
0.880171	5.58347	0.754655
0.622287	0.48908	0.42995
0.789476	2.40632	0.765617
4.63524	9.3377	3.87636
0.564963	1.29813	0.916116
0.409711	0.508056	0.208428
0.415881	0.593526	0.502637
4.26185	9.93777	2.96188
1.71042	4.23629	1.35604
2.42685	4.17173	1.90664
0.824812	4.10889	0.370235
0.631205	1.4306	0.688087
4.88354	9.42939	4.55455
0.669194	1.70846	0.694761
2.34162	5.44526	1.99119
1.1516	2.11163	0.909069
0.950528	3.09317	0.893265
1.41061	2.27452	1.26796
0.851957	1.57823	0.744825
1.23174	2.04852	1.50387
1.19082	1.83819	0.827996
1.8052	2.21673	1.51484
1.15694	4.16427	1.16552
1.8421	1.78274	2.19731
0.846425	4.924	0.639496
0.516953	0.542057	0.422655
1.12466	1.51296	1.76866
0.445992	0.329388	0.255246
0.690315	2.15099	1.20513
1.3549	2.4395	0.972204
0.748167	1.22791	0.530133
1.25389	2.52973	0.860138
0.93006	2.46974	0.706294
0.522812	0.528862	0.491068
2.3115	3.09818	1.76386
1.00321	1.66936	1.18475
0.871664	2.21989	0.770002
0.785122	1.25435	0.969487
0.642374	1.49516	0.394694
0.551433	1.57898	0.319748
2.10428	3.40469	2.09247
2.30341	4.49203	2.76209
1.26829	2.667	0.95053
0.571244	1.11116	0.276766
1.31861	2.01265	0.912773
0.682073	1.31698	0.71438
1.92979	3.4988	1.58726
0.939764	1.72995	1.14213
0.813325	1.81688	0.775792
1.31494	2.28372	0.781185
2.3706	3.27787	1.91214
0.459772	0.900212	0.562757
2.9218	4.32326	2.1344
0.534036	2.12199	2.00182
3.09149	6.43334	2.52354
0.847923	1.33024	0.890352
1.49896	1.12527	1.30431
1.17591	2.37529	1.2044
0.357335	0.549034	0.439265
0.914238	1.51175	0.899212
1.78752	4.52967	1.37961
1.40791	1.17801	0.942944
2.64286	5.23307	2.26034
1.17195	0.755217	0.799459
4.82104	11.5435	3.80044
0.705645	0.650175	0.566805
2.31013	5.11914	1.85464
2.78383	6.12687	1.76734
0.672306	1.02459	0.602019
1.77516	3.81109	1.53764
0.769497	1.64302	0.627095
4.49654	8.41271	2.67459
1.10159	1.60707	1.14592
1.01457	2.4879	0.91082
1.00548	2.43656	0.691492
0.82668	2.30939	0.805308
2.32935	4.06409	1.74622
2.29237	5.11022	1.82502
1.79324	4.10252	1.65207
1.18761	1.86134	1.09052
1.86763	3.63376	1.83891
0.654737	2.34202	0.915052
0.641219	2.03342	0.462053
0.688314	2.34304	0.569704
0.561889	0.883762	0.68909
0.886241	2.54541	0.700427
2.21566	4.10298	2.25299
1.52645	4.59294	0.99378
0.424809	0.333447	0.382554
1.0794	2.87554	1.14257
0.572372	0.758739	0.443966
2.70927	7.02195	1.81534
0.67189	0.735149	0.476085
1.29433	2.28391	1.11736
0.245449	0.0519791	0.250306
0.479141	1.21762	0.834026
2.51141	4.26642	2.32948
2.42143	3.69813	1.92474
1.0174	3.4014	0.677773
1.93686	4.56315	1.10678
2.20535	5.00441	1.75475
6.00274	8.27555	4.94412
0.587334	2.13083	0.819985
1.13713	1.1561	1.04214
2.76186	5.14004	2.21351
1.79708	2.97723	1.6356
2.32306	6.30737	1.93838
2.09357	2.32005	2.05304
1.26878	5.28398	1.74619
2.31547	4.36089	1.5931
0.86192	2.01657	0.629728
0.99337	2.9485	1.11169
0.405094	0.647803	0.407631
1.70375	3.05722	1.8449
0.470054	1.02862	0.692209
1.53756	1.53604	1.23078
1.28495	3.18185	1.48266
0.450205	1.05086	0.436246
3.54876	6.62992	2.41094
5.12747	12.2509	3.73397
2.63289	5.4632	1.36333
3.60495	9.93875	3.10249
1.063	1.70751	1.091
0.920152	2.02775	0.89005
1.15097	1.56486	0.846362
1.44046	5.46619	1.09828
2.27641	4.34858	1.9188
0.847018	2.89736	1.0011
5.91536	2.90489	3.23268
2.23073	4.22523	2.2187
0.422017	0.805379	0.502843
1.20875	2.09404	0.805245
1.56503	1.82941	1.35013
0.943122	0.791396	0.827129
2.67183	3.78996	2.07003
1.48781	1.93075	0.565774
3.30589	9.05915	2.49994
0.616983	1.17924	0.630015
1.01621	2.0014	0.726709
0.966392	1.89786	1.3236
4.3872	10.0989	3.64137
0.477341	0.60933	0.655265
1.29703	3.42569	1.06278
0.372733	0.519978	0.558694
0.56545	0.859289	0.582162
0.985124	1.60428	0.765882
1.68451	2.99763	1.22249
1.34872	2.1067	1.24719
2.81846	6.5919	3.14816
1.68734	3.35311	1.24284
1.42378	2.71364	0.891198
1.25434	1.64216	1.90484
1.39761	2.35579	1.46866
5.7597	13.0236	4.8393
1.90483	2.53725	1.15109
2.5298	5.07552	2.11767
0.704509	2.19291	0.662067
2.07186	4.99915	1.91898
0.808196	2.02281	0.528617
1.79063	2.33439	1.39132
1.705	2.25417	1.17456
0.55501	0.57399	0.62989
1.66076	3.02123	1.53777
1.05757	2.08873	1.06494
5.23843	10.8449	3.57795
1.36818	2.2455	1.71244
1.46267	2.57708	0.844135
0.770227	1.92627	0.899611
0.578102	1.96418	0.574918
3.00103	5.3448	1.95015
1.69997	1.86761	1.5733
1.26216	1.64226	1.09081
1.04749	2.36986	0.86438
0.862621	1.20723	1.00596
1.80719	2.18804	1.55828
2.20872	1.7954	2.34529
0.448228	0.43124	0.623413
0.567695	1.80981	0.698994
3.59404	7.42156	2.7568
2.16586	4.20444	1.86175
4.76204	4.07889	3.13653
6.6741	11.2478	4.06503
1.96711	5.60284	1.96284
2.48938	1.56677	2.66569
1.14269	5.1607	0.786269
1.63537	3.42574	1.34086
0.729227	1.23238	0.661141
1.2659	1.47349	1.2136
2.86986	3.42805	1.20326
0.590976	2.25365	0.975824
2.23573	4.45926	1.49786
1.69242	1.769	1.16468
1.81657	4.91848	1.44325
1.38951	3.38299	1.17366
6.01081	13.4549	4.42638
0.737479	1.97657	0.76706
3.28913	5.48481	2.4303
1.77916	3.51779	2.00057
2.98503	5.61957	1.87586
1.77382	4.19761	1.1178
2.70843	3.57819	1.86888
0.347286	0.955092	0.542293
5.16566	9.28028	4.10456
1.21965	1.60138	1.04737
1.17581	3.05087	0.817889
1.68681	2.22479	1.1444
1.38857	3.17952	1.5076
2.49158	2.91289	1.14412
1.85089	3.28571	1.20787
0.981636	1.63986	0.821682
0.805473	3.80565	0.798236
1.80323	3.74522	1.62651
0.69418	1.63675	0.650155
0.49638	0.543115	0.589211
0.841688	2.23655	0.996184
1.37737	3.23465	1.08645
0.440951	1.12968	0.738618
1.08876	1.77475	1.17073
2.03827	4.37698	0.892935
4.60576	5.20687	3.84525
0.328116	1.22063	0.512681
1.99562	5.34385	1.83196
1.08973	2.18256	0.916116
1.74201	2.05359	1.80507
3.08912	5.30813	3.26203
3.23576	5.40444	2.61124
5.34285	7.63125	3.80156
4.94289	10.5616	4.05597
2.92899	3.04452	2.39471
0.905991	1.01583	0.650275
0.40699	1.01952	0.572097
0.507107	1.79772	0.773929
2.60347	3.74608	1.68147
2.18128	3.86202	1.69331
1.19884	1.52587	0.897921
0.417609	1.95409	0.794252
1.08658	2.11087	1.06363
1.96661	3.26608	2.29697
1.20678	2.06863	0.818555
1.06048	2.8242	0.741617
1.17326	2.23519	1.21379
0.861382	2.18396	0.8872
0.53609	0.553977	0.703446
2.63757	3.78774	1.52275
1.04357	2.51445	0.980286
1.8536	5.17453	1.67127
3.81962	9.25709	2.85642
0.693249	0.729062	0.608981
0.780356	0.722469	0.730711
0.752843	2.64768	0.91448
1.13982	1.97958	1.16364
4.11958	6.52875	3.22076
0.59408	1.95004	0.792772
0.884209	0.938141	0.642594
1.53871	2.05529	1.67012
3.11771	5.68806	2.63199
0.665733	1.76353	0.547478
0.470082	0.645263	0.568347
1.04334	4.38791	1.14921
0.545144	1.43695	0.495226
0.946701	2.9747	0.846781
1.14007	1.13528	0.698209
1.35049	1.32272	1.50781
0.451578	0.741141	0.50346
1.01302	2.44734	0.874614
0.502027	0.497473	0.309774
1.09991	1.08049	1.41783
4.25087	6.1691	3.44689
0.670555	0.663334	0.650875
1.17021	2.88088	0.870379
0.594918	0.913402	0.805433
1.50079	1.42446	1.18268
4.01317	6.39496	3.84632
0.564449	1.54398	0.525581
0.559773	0.612476	0.939542
0.588993	0.653925	0.59486
1.70794	4.08876	1.53988
1.55356	2.76222	1.34956
1.53878	2.54178	1.86143
0.372901	0.535513	0.584352
1.27154	1.50025	1.30309
1.19443	0.880485	0.441378
0.71677	5.92156	1.00085
2.54147	5.77874	2.02737
1.65411	1.86877	1.53479
3.09056	5.8451	2.48248
2.81218	4.71432	1.64229
1.3959	3.74149	1.49468
2.39126	2.89031	2.5597
3.52149	10.6983	2.36864
1.95697	4.17169	1.31187
0.480386	0.564839	0.531492
1.32664	0.965591	0.924304
0.872178	1.43144	0.501085
1.00729	1.06276	0.764722
0.60483	1.73366	0.594331
0.526771	0.34582	0.424939
1.44253	3.65343	1.357
1.28621	3.44648	0.877519
2.08826	3.32292	2.25912
0.55567	0.441281	0.635055
2.88803	8.70958	4.59453
1.02592	3.04512	0.666266
1.60552	4.74303	1.30592
0.876833	2.33851	0.776628
0.675701	2.57283	0.869179
1.83417	3.7437	1.52686
0.565737	2.18861	0.726848
0.646256	1.81826	0.603852
1.13831	0.721071	0.827263
3.05454	6.59631	2.08356
1.44353	1.63815	1.49171
1.08243	2.32313	1.12551
0.614766	0.774005	0.468199
3.39873	5.13277	3.10567
0.662973	4.20728	0.819081
0.63763	2.45524	0.681724
1.78495	4.48042	1.52612
1.16421	3.89689	1.10213
4.32421	7.30395	3.15338
0.468486	0.680173	0.284816
2.67829	5.53654	2.48504
2.6148	5.34595	2.49209
1.6157	1.96185	1.6897
1.05936	1.42975	1.00827
3.29769	6.57405	2.15504
1.36881	2.22512	1.19373
0.509443	2.09028	0.666422
0.394216	0.277285	0.460437
1.40452	4.46313	1.14017
0.46701	1.11863	0.357743
1.98702	2.49382	1.1786
2.12308	2.92058	1.9879
5.50184	10.206	4.31173
2.79761	3.78898	1.99237
0.430196	0.554753	0.502461
2.75969	5.57449	2.2931
3.16729	9.43454	2.27929
4.28075	10.1432	3.08129
0.69783	1.56177	0.838516
0.525136	1.16863	0.504541
1.70013	3.95387	1.64325
0.804333	1.20008	0.781164
1.9204	5.49024	1.14802
2.59682	5.57137	2.08902
2.53935	3.45179	2.05823
0.598134	1.60088	0.561754
0.633364	1.5094	0.841771
1.4974	2.16541	1.09583
1.70656	1.75053	1.68594
0.629242	1.30672	0.657949
2.45939	5.59639	2.26657
0.831226	1.86684	1.52612
4.61483	7.41708	3.36328
0.604963	2.07402	0.381033
3.5888	6.76599	3.14983
0.28425	0.60196	0.349849
0.896543	0.806913	0.662067
2.74718	5.59853	2.66121
1.4131	2.63939	1.12033
0.697874	0.847259	0.531492
0.771386	0.941399	0.765435
2.3259	2.60695	1.48419
1.5705	2.66387	1.71203
1.9995	4.23629	1.73385
0.524778	1.32196	0.478942
1.65347	1.45008	1.87127
0.683994	0.850804	1.06743
0.436112	1.06532	0.608087
1.46896	3.65079	1.1095
0.916305	0.640991	1.17901
0.753628	1.63267	0.66545
2.65355	2.29631	1.7882
0.517879	0.431724	0.457016
3.88454	5.7882	2.77199
0.764425	1.92263	1.22291
1.73915	4.62376	1.27821
0.717239	0.871964	0.366805
1.08739	1.80268	0.670519
0.722729	0.376559	0.912917
3.97052	9.36679	3.20727
3.54714	7.0345	2.80803
1.06026	2.64018	0.956527
0.539041	0.408318	1.0095
1.90129	3.79193	1.77091
0.629348	1.59123	0.519183
4.72915	10.7325	3.34506
1.07071	2.06211	0.720567
5.71527	15.3279	4.64886
0.758312	1.81897	0.635883
1.45091	5.7361	0.777723
3.32923	6.80489	2.54382
1.51731	2.0609	0.941097
1.993	4.49957	2.1726
0.616122	1.04184	0.641115
2.82191	2.91931	2.3108
0.906679	1.95727	1.24661
1.15449	1.47885	0.961802
2.08588	2.8286	1.6154
1.50472	1.51975	0.971576
5.28733	10.0661	3.84603
0.70091	0.72022	0.558106
1.75852	1.48642	1.11893
0.791561	1.22005	0.660301
1.4302	3.53211	1.23242
1.51235	2.50598	2.01324
1.47195	2.55386	0.928377
0.855864	3.25526	1.01444
3.68631	4.57172	3.33363
2.47975	4.34449	2.05091
0.430196	0.385118	0.653707
0.648537	2.41263	0.933215
2.01156	3.54716	1.60382
1.72854	2.18812	1.52941
0.905676	1.35429	1.33833
3.09339	6.59345	2.46343
1.79045	1.89804	1.58726
0.730235	0.998733	0.829209
3.02599	6.56009	2.24693
1.50088	5.11604	1.20462
1.86305	2.77972	1.56568
0.725828	0.374775	0.453406
0.722194	0.921888	0.882041
1.31203	2.58963	1.11243
0.303668	0.785338	0.38119
1.42867	2.19973	2.20768
0.636345	2.76762	0.806416
0.349145	2.21024	0.462167
1.47109	4.26592	1.71188
0.549581	0.527003	0.801053
1.39747	2.38782	0.765182
0.58558	0.556409	0.419968
1.19305	1.37343	1.23893
0.995656	2.08725	1.73296
0.853369	1.17579	0.631666
3.53214	5.63777	1.51267
1.21346	2.59916	1.17708
0.6046	1.14494	0.86188
1.5936	2.35759	1.37019
0.678619	0.636439	0.568041
0.922359	1.50207	1.21593
2.04509	4.95321	1.73697
2.25482	3.72502	1.94054
0.588007	1.78818	0.640996
0.455721	1.74111	0.586375
0.664779	1.03838	1.13451
0.952507	1.65978	0.743505
1.73334	2.04084	0.554541
0.655537	1.8828	0.561481
0.753032	1.34013	0.73188
5.77782	16.2031	5.47695
2.37889	3.3731	2.79614
3.73624	3.85989	2.73651
0.343554	1.21673	0.38437
3.60678	8.35995	2.94263
0.829856	1.69806	0.481692
1.25121	3.07311	0.934748
2.39643	5.96027	0.943682
0.600499	0.317921	0.665172
1.56363	1.96017	0.959342
3.40343	6.10214	3.27365
2.21081	4.26435	1.97524
1.10949	1.535	0.919602
0.968454	1.26617	1.32413
3.94335	12.917	2.34556
0.979275	2.30169	1.02799
0.459752	0.948585	0.30071
0.616581	1.46832	0.448097
0.830723	0.885328	1.10552
1.16091	1.01347	1.3867
0.674328	1.08213	0.931121
1.32622	2.82759	1.26333
5.55249	8.43829	4.40484
0.436255	0.33413	1.22063
3.20017	4.25637	2.67776
0.707648	1.56124	0.746127
0.759898	1.19294	0.540246
1.01982	1.86838	0.982454
0.974467	0.685423	0.607019
1.65138	2.45104	1.69062
1.02438	2.05731	0.896297
0.453661	0.308094	0.571283
0.907364	1.28612	0.74185
0.877886	1.97328	0.540912
3.07476	8.23355	2.76968
1.05478	0.965442	0.619143
0.590208	0.826594	0.549031
1.09504	1.629	0.840901
0.441227	1.48451	0.348717
1.11313	9.18746	0.844135
1.51555	3.42013	1.12551
1.1014	1.67238	1.02913
1.93357	6.58979	1.31108
1.2078	1.82241	1.2954
1.73524	4.0583	1.13497
1.13952	1.02011	0.922243
2.45777	3.13925	1.88333
2.82083	5.23572	1.85016
0.913625	1.38975	0.777333
1.3358	2.68059	1.329
0.984507	2.1544	0.811801
0.559255	0.536597	0.52524
0.712049	0.876475	0.540579
4.82589	18.2074	5.55421
1.55621	3.3439	1.66238
1.1434	1.79255	1.01389
1.63249	2.91182	1.41025
1.00934	0.759254	0.905454
1.94282	3.20683	1.30705
0.647748	2.41614	0.759615
1.43233	2.87317	1.3337
0.321337	0.275158	0.571133
1.92851	2.70902	1.59738
3.58048	6.61616	2.42903
1.02785	1.42158	0.837211
0.554633	2.69582	0.453461
4.46356	4.73089	3.15182
1.04042	2.87133	1.04749
3.09141	7.27066	2.87268
1.74871	3.60901	1.42687
2.13258	7.47808	2.74466
1.05481	2.07741	1.02811
1.06679	1.91001	0.862026
0.752268	0.521042	0.489027
0.834914	1.08079	0.576858
0.645294	1.18914	0.505987
0.981521	0.737816	1.35584
1.03579	2.33914	0.975565
0.480685	0.805348	0.474877
3.23598	5.4635	2.85523
1.36166	1.91554	1.45175
1.07966	1.7837	1.05225
2.38877	6.10122	1.59092
0.741008	1.62155	0.632765
2.86718	9.50526	2.79819
0.418569	1.03045	0.456289
0.686433	0.864235	0.676538
1.51026	2.09561	0.972851
1.2307	2.30454	0.738337
0.341313	0.560171	0.686005
2.28335	5.09752	1.95573
1.00635	1.23559	1.13054
2.41985	4.36089	1.55172
2.70531	8.99246	3.4344
1.47496	2.39122	1.08826
1.44739	1.19906	1.83328
1.5977	4.14889	1.60235
0.527848	0.554443	0.621449
0.75509	1.01165	0.352773
2.17204	3.85118	1.6135
1.90533	3.32767	1.36378
1.52504	3.97018	1.19431
0.846589	1.05719	0.61191
1.5417	2.49194	1.36233
1.89736	1.96008	1.98435
0.494903	0.952291	0.669727
1.76774	3.35205	0.898261
0.377733	0.76301	0.559589
0.81216	0.766057	0.671645
1.19301	1.74045	1.06771
3.04885	4.95956	2.853
1.23253	1.99355	1.11967
0.75917	2.09323	1.10344
2.21244	3.51116	1.54269
0.49277	1.4121	0.622443
0.997426	2.1458	0.764056
0.588116	0.80436	0.730159
1.93243	1.1176	1.91598
1.93588	3.33681	1.19489
5.15573	7.38636	3.75893
2.32178	1.73081	1.91912
0.322647	0.776654	0.562757
1.58648	2.92063	1.23532
0.889513	2.84158	0.761886
1.1034	1.50911	0.773254
0.684802	1.2536	0.739336
2.29052	6.00913	2.33615
1.11116	0.861011	0.440833
1.15321	2.26105	1.2487
0.404728	1.16583	0.513234
3.26763	6.70874	2.87812
0.336937	3.08094	0.3673
1.20315	3.16861	1.01418
2.10318	3.90905	1.67934
1.07979	2.07086	0.998546
0.352707	0.210499	0.384492
0.973472	1.16195	1.57572
1.39996	2.87206	1.40689
0.480353	0.854858	0.712909
4.51255	4.76361	3.52608
4.57923	5.85481	3.52424
1.39026	2.04684	0.891496
4.24355	8.17721	3.09774
2.95637	8.27969	2.01055
1.55102	2.43159	0.996811
2.9609	6.05861	1.70818
0.489533	2.53204	0.743874
0.676574	1.42984	0.858785
2.42027	6.2279	2.22179
0.969177	3.14882	0.711532
2.39248	4.30057	2.22774
0.93861	1.67639	0.677114
0.680666	1.73217	0.825377
0.618531	0.234265	0.605115
0.713587	1.17116	0.510492
1.19262	4.28756	0.965787
0.619482	1.38508	0.63616
3.40214	7.81031	2.76069
1.08069	5.53924	1.28682
1.53543	3.51435	1.24856
0.67615	2.36035	1.16997
0.853722	1.8828	1.21422
0.540246	1.45807	0.785242
0.775565	2.37073	0.819036
0.375899	0.493549	0.601002
1.23867	1.99641	1.1805
1.95046	3.40991	1.75067
0.376967	0.721803	0.433768
2.23315	2.76073	2.05501
1.80682	2.16898	1.72204
1.22497	2.41253	1.26859
0.34999	0.287206	0.708556
1.96783	2.47467	1.57405
1.06934	3.90344	1.01497
1.97772	2.59671	1.61419
1.06381	5.54914	1.71704
0.495322	0.686478	0.791939
1.11177	3.62382	1.16958
1.91239	4.82593	1.56656
0.86696	0.905467	0.902129
0.980512	1.04532	1.02319
0.407554	0.327012	0.567693
0.937607	2.89661	1.47904
2.41602	2.07555	2.46913
1.34892	1.14883	1.38305
2.42872	3.20957	2.02867
2.10901	2.10093	1.72716
1.09006	2.93671	1.02014
1.55825	2.01811	1.23645
0.418004	1.16627	0.68351
0.49638	0.506907	0.649335
1.12778	0.364973	0.441548
0.508106	0.466993	0.653595
1.53403	4.81646	1.52686
0.639374	0.699571	0.740016
2.70258	5.33652	2.43976
1.00748	1.1536	0.655556
0.810092	0.52139	0.74457
0.597007	0.768489	0.599763
0.730522	1.14566	0.796354
0.841889	0.850296	0.756393
0.656484	1.24069	0.650586
1.16656	1.91458	1.00127
1.18751	0.974483	0.907962
0.510472	0.378361	0.547499
0.439533	0.396048	0.77978
0.558696	1.02698	0.426331
1.67974	4.30125	1.85988
1.04407	2.76073	1.25408
1.25279	2.87146	1.6247
3.6965	8.66087	3.15422
0.654646	1.78047	0.693251
0.882782	1.57483	0.847273
1.22955	5.78197	1.11221
0.744511	1.23201	0.871971
0.821283	1.30348	1.00352
1.62839	1.9106	1.43522
1.00462	1.07744	0.780703
0.266101	0.663832	0.533749
2.43473	2.79415	1.69625
1.66245	2.90078	2.17472
2.03664	2.42362	1.69028
0.725463	1.93265	1.02007
1.50194	2.62739	1.61768
3.28409	3.78241	1.77118
1.99071	4.85097	1.82436
1.57284	3.01588	1.57029
1.34838	1.8547	0.965926
0.0669469	0.634834	0.445989
0.968959	2.61929	0.825495
1.64362	3.5714	1.5562
0.760485	1.85017	0.760746
0.480219	0.501549	0.54729
0.551433	0.616188	0.920875
0.647607	0.971766	0.837075
0.669194	2.31427	0.586205
1.58327	4.02585	1.99335
1.91081	1.73264	1.01273
0.882126	2.06464	1.0536
0.633973	0.70074	0.740469
2.60614	5.83412	1.73072
3.71173	6.63156	3.78372
4.04639	10.2251	3.10698
0.857217	0.812868	1.12136
0.854912	1.67293	0.65416
5.72533	7.00819	3.9254
1.1887	2.39685	1.4254
1.01793	1.12823	1.17451
1.47496	2.23162	0.803938
0.754872	1.83839	0.862717
0.530063	1.02125	0.602954
2.32188	2.39863	1.58034
3.55926	2.41179	2.75657
0.46707	0.605185	0.65655
3.85683	3.44505	4.08347
1.33134	2.05126	1.23412
0.546465	2.78603	0.291518
1.30811	2.91365	1.51511
3.25863	5.9674	2.12202
1.86301	4.12287	1.63127
0.924421	2.00978	1.38726
1.05241	3.78176	0.809114
4.21743	7.99069	3.51505
1.62274	2.39696	1.3599
2.11709	3.90253	1.58027
1.36344	2.39146	1.04382
1.10921	1.80901	1.20917
0.755466	1.23989	0.633497
1.4128	1.25193	1.2766
1.3297	4.58932	0.916611
2.93216	6.48045	2.35146
1.04414	0.880766	0.451477
3.15084	8.35652	2.38122
0.895206	2.41608	0.607213
0.543875	0.877988	0.524851
2.19223	5.72577	2.58251
0.848508	1.07663	0.761743
3.15055	6.87775	2.74758
0.450682	0.806913	0.342418
0.232016	0.148085	0.533951
0.482893	1.66055	0.325872
4.11101	7.03468	2.8799
1.6749	3.76559	1.72579
0.47043	0.975262	0.526319
0.416647	0.50035	0.42096
0.621394	1.52977	0.599232
1.2959	1.90023	1.349
0.82378	0.856272	1.16742
1.34246	1.64244	0.984492
0.252561	0.39793	0.363424
1.87574	3.45328	1.56469
1.96534	3.58591	1.76883
4.11504	6.00931	2.86772
0.696508	1.64745	1.67487
3.47844	7.78671	2.5592
1.19131	1.84284	1.17925
0.533015	1.0368	0.430407
0.641351	2.17423	0.664764
1.11828	2.4933	1.15005
0.539619	0.472339	0.862763
4.07126	11.0384	2.03267
2.14911	3.13117	2.44065
0.460012	1.74485	0.802346
1.11893	1.22428	0.896345
1.66926	2.06319	1.0671
0.0884975	0.193659	0.192945
0.642084	1.09596	0.461965
0.726162	2.03689	0.518139
0.414332	0.661634	0.476085
6.2374	16.3512	5.7552
1.12296	3.00611	1.05777
1.16023	2.61024	1.6769
4.80219	6.13629	2.60813
1.05868	0.309658	0.474201
1.32021	2.50011	1.79898
1.30352	2.71666	1.19544
1.20549	5.2139	1.06676
0.510162	1.15626	0.556136
1.63962	2.3979	1.96434
6.97221	18.3207	6.17708
0.721271	1.99511	0.556573
1.30243	2.51328	1.14444
0.593899	0.787276	0.460664
1.03403	2.44991	1.06788
1.2548	2.81959	0.881316
2.44929	3.71062	2.59813
1.4566	1.59374	1.52559
1.23365	1.71321	1.2
1.253	1.02823	0.983458
2.04579	2.45748	1.75565
0.417543	0.697743	0.479998
2.29184	6.52314	1.70985
3.95886	6.96519	3.0123
0.624557	0.896909	0.34042
0.908332	1.31685	0.734389
1.43053	1.91909	1.39672
0.862656	1.7837	0.570161
0.453596	0.673553	0.63575
1.12447	2.81021	1.07258
0.882111	1.94129	1.00531
1.12754	1.16113	0.542271
0.897801	1.19721	0.8946
0.507486	0.603133	0.572295
1.00779	1.08017	1.37887
1.20422	2.3976	0.699411
1.56367	2.18568	1.54962
0.4399	0.552098	0.310292
1.1623	3.36874	1.33444
1.45576	6.98391	1.8311
0.605178	2.16706	0.80965
1.44121	3.29597	1.44231
1.41879	2.10412	0.996937
4.90482	9.49084	3.24127
0.809394	2.43	0.774732
1.26029	2.28057	1.07443
3.04765	3.75652	2.93583
0.566725	1.58967	1.04464
1.23222	3.27834	1.03219
1.20983	1.72571	1.54672
2.13206	2.268	2.00139
0.426249	0.23319	0.619549
0.328042	0.79342	0.301141
3.44454	5.63865	2.89141
0.951768	0.619068	0.368159
1.70455	3.55689	1.16799
1.8302	3.19967	1.85417
1.18199	4.07878	1.2004
2.34388	4.13297	1.61542
0.969258	2.19596	1.15997
1.0138	0.831934	0.836137
0.587119	1.33963	0.70247
0.503644	0.861035	0.606222
1.00086	1.45244	1.07957
0.843135	2.35485	0.919116
1.5524	2.30519	1.11477
1.62502	3.21222	1.25275
1.12513	1.60762	0.707053
1.4266	2.50011	2.02961
0.924601	3.07711	0.951927
1.51896	2.4058	1.19267
1.21068	2.09828	1.09806
4.67226	8.68708	3.92683
0.968738	3.51455	0.750342
0.578391	0.481719	0.630513
1.16832	2.34854	1.41183
0.854637	0.906765	0.837548
0.957962	0.902578	1.17966
1.59849	3.29728	1.34262
1.24355	1.50385	1.05238
0.507966	0.529941	0.661057
2.52131	4.23051	2.20343
0.664531	0.551063	0.762543
0.817413	0.910344	0.859252
1.32394	3.30145	1.27543
3.55379	5.28002	2.41414
0.449334	0.393312	0.598677
1.11394	3.43815	0.842776
0.512926	1.03192	1.01008
0.817717	1.16583	0.999456
0.696388	1.24231	0.495094
0.739239	1.21326	0.42979
0.666907	1.62155	0.686617
0.59942	1.60618	0.586761
0.776909	0.973089	0.60176
1.02823	1.91373	0.566223
1.08729	2.69923	1.3546
0.95858	1.17993	0.838148
0.837138	1.06861	0.692884
3.22647	5.45757	2.37017
1.21547	3.36214	1.25057
4.83077	10.9055	3.91236
1.1848	2.16059	0.799545
2.19743	5.09151	1.76137
1.15748	1.26646	0.992605
0.525945	1.03583	0.432211
1.43837	1.32586	1.00953
2.02807	6.02159	1.69832
1.68963	3.32767	1.52054
1.99119	0.933714	0.872847
0.374271	0.423629	0.872273
0.629745	0.586956	0.635644
1.54561	4.0249	1.67367
2.48368	4.5816	1.83483
0.652711	1.98668	0.763279
3.44723	5.51833	1.97459
1.22029	1.21908	1.28399
4.87633	12.6402	4.49445
0.492095	0.761923	0.880573
1.29367	5.25745	1.57142
0.977628	1.48711	1.02674
1.87604	4.09827	1.63608
0.582681	0.436212	0.690909
1.64582	3.35548	1.35953
0.563632	0.714809	0.558568
0.819421	1.68107	0.390803
1.31192	3.25599	0.87204
0.64188	1.07588	0.59551
1.48427	1.66362	1.46017
2.24812	2.23203	1.92124
4.1918	14.0065	3.20142
4.51583	10.3536	3.80154
2.89578	2.74596	2.24479
3.9822	5.67003	4.02482
2.7015	6.70163	1.70096
1.26385	6.15898	1.15519
1.52585	3.79501	1.56077
0.571106	0.551361	0.427256
0.585206	1.06336	0.569592
0.517634	0.872516	0.53378
5.60098	16.2807	6.21607
1.87105	3.08673	2.46239
2.03976	2.50734	1.56474
0.483483	1.89417	0.425043
3.11007	5.84623	2.56247
0.558479	0.470047	0.468314
0.834161	2.84142	0.960804
1.15166	4.70552	1.29057
0.899249	1.80384	0.508296
2.1562	2.23195	1.52149
0.675244	0.452825	0.609455
1.68972	1.89639	1.02935
1.18702	1.22905	1.02477
1.00549	2.73699	0.855497
2.40957	3.66128	2.75143
0.485053	0.852945	0.490996
1.06413	0.606216	0.997048
1.69827	3.51573	1.29381
1.29485	1.78959	1.25367
0.752479	2.46997	0.877519
1.23755	2.90157	0.937928
0.620475	1.42568	0.568168
0.757145	1.17989	0.566925
4.09875	11.1336	2.91276
1.63197	2.04982	1.03475
5.27784	13.7608	4.2553
0.780041	2.13371	0.572795
7.62254	18.0043	5.3308
1.06601	4.12818	1.37099
0.614742	1.11833	0.734733
0.744295	1.75403	1.09223
0.388564	0.455515	0.484092
0.697615	0.71241	0.726683
0.469305	0.500653	0.741816
0.645294	1.55331	0.781607
1.8318	4.85124	1.78131
0.535858	0.718436	0.814516
1.14719	3.28145	0.937928
1.43227	2.43523	1.42655
1.72366	3.98876	1.52198
0.41189	1.05156	0.628611
2.79958	5.27907	2.05623
0.568878	0.278704	0.388746
1.71196	2.78075	1.68346
3.1076	7.41351	2.72123
1.02089	1.85375	1.08921
0.504292	1.43751	0.53527
1.50261	3.99422	1.44709
1.97974	2.63226	1.52982
1.50103	2.97555	1.44379
3.38138	8.86322	2.5409
2.07459	6.11293	2.26155
0.600274	2.11815	0.768883
0.59626	0.772576	0.530257
1.80185	3.22938	2.01243
0.670435	0.264081	0.263107
1.24699	2.08952	0.865048
2.38172	8.93473	2.05918
4.20352	5.66518	2.48349
4.64261	6.57058	2.98606
1.7806	2.8544	1.15862
0.725289	0.780238	0.651123
2.09382	4.29554	1.51511
1.43321	5.20687	1.39552
0.363926	1.10608	0.470188
1.67932	2.17769	1.62725
3.09254	4.99563	2.65451
1.66893	1.1142	1.18719
1.17529	1.44058	1.65421
0.471687	0.473089	0.58561
1.54154	1.68667	1.21149
0.961191	2.12701	1.24795
0.336011	0.467914	0.532787
1.54871	3.51455	1.39647
0.504591	0.828148	0.648792
2.88584	8.86149	3.06287
1.88284	3.85909	1.67671
0.8978	1.93396	0.988902
1.06191	2.13972	1.42122
0.878468	2.81233	1.07586
0.876938	1.00476	0.910872
2.63322	3.96298	1.64516
7.67267	16.1478	5.58343
1.25329	1.91001	1.80538
0.921365	1.37874	0.649903
1.17271	2.06358	1.26521
0.709566	0.270043	0.482043
1.99429	3.23567	1.85722
0.685458	1.44139	0.817282
0.557088	0.365723	0.647778
1.21754	2.07818	1.45998
1.03658	1.01065	0.716032
1.10717	1.18222	1.13424
0.443543	0.323536	0.268619
0.497032	1.52025	0.517194
0.842833	1.86743	0.953241
1.06807	2.39291	0.951789
0.451706	0.889622	0.633101
2.88225	4.19018	2.65187
0.412456	0.349385	0.464129
1.75214	3.82135	1.43573
2.09005	1.06665	2.02882
0.88528	1.26039	0.813904
0.923117	1.37519	0.905675
0.672145	1.09177	0.725163
2.01312	2.15904	2.22713
2.50743	6.8661	1.91483
0.63225	1.30967	0.488481
0.954098	2.04125	1.1608
2.13809	5.54066	1.65607
0.964396	1.44313	0.788478
0.792604	0.787352	0.864031
0.712868	1.52097	1.13976
1.13139	0.9538	0.370678
1.53099	2.575	1.07586
0.21326	0.434492	0.505038
0.929223	3.70911	1.35062
0.48434	0.659194	0.579498
0.377404	0.663649	0.345295
0.937782	1.6736	0.90319
0.857562	1.11481	0.703446
0.504941	0.806913	0.840152
0.614871	1.72395	0.377033
0.915901	2.00427	1.30856
0.837448	1.50624	1.13802
1.59126	2.24721	1.59347
0.493218	1.65494	0.669095
1.36346	1.32722	1.38383
1.12544	2.08803	0.773457
2.25291	5.62571	1.83065
3.55082	2.65982	2.18354
0.621773	0.617653	0.722398
5.87091	8.37291	4.35861
1.40163	1.8144	1.06526
0.682138	1.38215	0.660987
1.05508	3.58693	0.852351
0.778545	0.825635	0.692021
0.755466	1.56134	1.49458
1.37171	2.42074	1.46317
3.07138	12.0467	3.31033
0.582846	0.519288	0.299532
1.44685	3.34344	0.971576
0.789969	0.995001	0.931252
0.753628	1.19565	0.57508
1.98799	2.9733	1.03988
2.14389	7.21504	1.61149
1.18356	3.34771	1.18042
1.11594	1.42947	1.6319
0.925771	5.35653	0.684203
1.30985	1.662	1.2959
0.917546	0.790978	0.848682
0.735977	1.2079	0.813762
1.34078	2.8948	1.61793
2.36195	4.17826	1.51096
3.11487	7.22759	2.42227
0.361756	0.60977	0.564888
1.00549	1.28799	1.04264
4.31568	5.98292	3.2304
1.88262	2.11408	1.15576
0.530141	0.884344	0.464227
1.72344	4.13808	2.30495
6.05138	13.6346	5.52169
0.637702	0.79742	0.711722
0.795408	0.998281	1.0371
1.17084	3.62487	0.536649
2.20433	4.14984	1.47536
0.541295	0.559355	0.928822
1.29059	4.86211	0.719433
1.50685	3.14478	1.5311
2.38868	5.62924	2.68025
0.577973	2.97511	0.844851
0.99603	3.58839	1.45655
0.518395	1.13441	0.388514
0.888285	1.39449	1.10867
3.40428	7.65943	3.2058
1.15809	2.31949	0.866603
1.06873	2.53708	1.13384
2.4184	2.13723	1.34352
2.80703	2.22405	1.72344
0.542991	0.749101	0.712025
3.49218	4.28613	2.43861
7.25973	18.4534	6.74719
2.42868	5.63603	2.2658
1.51078	3.03874	1.39463
0.558092	0.832687	0.553078
0.704539	0.504571	0.460818
0.899249	2.11359	0.750342
3.99644	5.57465	2.82848
0.930077	2.38073	1.71152
1.64778	5.27183	1.11414
0.655726	1.17403	0.597848
0.87564	2.53105	0.797832
2.35403	2.30454	1.90212
0.673936	1.23881	0.675896
0.428767	0.506666	0.691761
2.2277	5.82828	1.88183
1.85887	0.906532	1.78322
1.481	3.02096	0.738042
2.81423	4.21464	2.09955
0.986437	3.39983	1.03949
1.44335	4.94522	1.53897
1.01387	1.80138	1.11537
2.42934	7.35855	2.68721
0.302186	1.85984	0.343144
0.839278	1.03958	0.897649
0.917752	4.51871	0.750342
2.80697	3.86571	2.22979
2.18731	1.80749	1.9092
1.13134	3.21428	1.07784
1.12406	2.36868	0.801777
0.669194	1.12071	0.32753
1.35909	5.18069	1.13507
1.43106	2.33428	1.31118
0.786452	1.6879	0.527584
4.46078	16.7046	3.96099
2.16581	3.83052	1.82195
0.27099	1.33427	0.384033
0.520176	0.957208	0.635786
0.857745	1.85093	1.02162
2.30613	6.27342	2.32944
3.50403	8.3957	2.23673
1.75616	4.87768	1.86183
0.712405	0.847259	0.43895
2.40376	6.57518	2.4956
1.90394	2.09718	2.03372
0.591604	1.35668	0.909952
1.53582	1.3335	0.993736
1.54546	2.62171	1.24585
1.56999	2.48937	1.60995
0.352981	1.55693	0.613261
0.297226	0.51349	0.511597
2.49623	5.105	1.76663
1.41148	1.39422	0.762215
2.52132	4.10122	1.93295
1.96709	3.2776	1.78515
1.09587	2.46746	1.06628
0.737479	1.68399	0.4544
1.2382	5.25238	1.39132
1.41473	2.12199	1.38902
0.858901	1.38028	0.975315
0.567859	0.762533	0.750342
1.0281	1.86684	0.870365
1.04434	3.42799	1.60418
0.668585	0.575632	0.358444
1.89028	2.46739	1.34965
3.89841	2.84919	1.90906
0.960438	2.20218	0.908417
0.806211	1.79269	0.907215
1.01255	1.47112	0.769041
1.25413	3.06353	0.842545
0.283646	0.558632	0.309207
0.64411	0.932762	0.826065
0.590872	0.510397	0.596658
0.856069	3.40607	0.975634
0.378134	0.593621	0.430133
1.04997	1.6275	2.162
1.87778	6.774	1.90513
1.11901	1.66513	1.07347
2.66263	6.23228	2.54128
0.659726	1.84069	0.485445
0.555946	0.984848	0.471369
1.71492	2.4826	1.78318
0.97186	1.09766	0.888563
0.834432	0.766915	0.606419
0.962214	2.35628	0.965677
0.645294	1.20571	0.854957
1.35054	1.94725	0.522855
0.44282	1.83605	0.482726
0.457424	0.571989	0.451155
0.816643	1.97853	0.773658
2.8448	5.7625	2.12218
0.963265	1.22791	0.723836
3.61146	4.39762	2.37326
0.578464	0.632927	0.315297
0.994064	0.964058	1.25604
1.24804	2.39746	1.49192
0.620153	2.20067	0.676039
1.3417	1.71968	0.73827
1.99769	4.70699	1.41228
0.449862	1.23458	0.466284
0.899724	1.67031	0.924529
1.973	3.11238	1.55567
0.481079	0.637722	0.645456
2.69002	6.22684	2.11881
1.14813	2.42872	1.04764
2.58645	6.16818	2.01396
2.17362	3.36922	2.08977
1.20266	2.3835	1.15025
0.507966	1.27961	0.309065
0.878283	2.11414	0.978707
0.698081	0.62236	0.648251
0.899562	1.22367	0.795104
0.983628	1.95949	1.00572
1.71028	4.16515	1.031
2.4507	4.54354	2.09024
0.68582	2.12838	0.394202
0.721158	0.86718	0.902902
0.588909	1.60403	0.368797
4.97956	12.352	4.19147
1.14342	1.37494	1.01197
2.02218	4.77272	2.21773
0.400082	1.27089	0.478343
1.07435	1.70348	0.90319
1.57329	1.80211	2.00985
1.6187	5.22716	2.48948
2.29126	4.66606	1.86566
0.75509	0.303496	0.65515
3.7414	8.06607	2.90616
1.56501	2.0691	1.9193
3.1265	5.3529	2.83077
0.969042	0.809667	0.499375
0.324784	0.729428	0.465858
1.65434	4.05637	1.69479
0.632125	0.494028	0.377359
0.606287	0.263397	0.748398
0.969579	1.33325	1.12837
1.69864	4.95273	1.67586
1.96985	5.00074	1.47036
1.13169	4.40167	1.75756
0.765273	0.808941	0.410049
4.72113	8.90708	3.04626
0.723066	0.331176	0.568256
1.85053	2.75695	1.63765
0.745082	0.94334	1.26475
1.06886	2.57537	0.892478
2.29271	3.81205	2.00926
1.08391	1.47743	0.991333
0.820187	1.71563	0.83274
3.66996	9.73577	2.88541
1.23222	1.74561	1.03926
0.993362	1.18103	0.972034
1.27712	1.89402	0.956099
1.12137	1.32643	0.792925
1.81669	2.13164	2.85859
0.812517	1.96661	1.11836
0.565401	0.403457	0.509161
1.22327	2.7779	1.29996
1.24959	3.307	1.00462
1.85566	3.16005	1.36887
1.97036	2.74227	1.62383
0.579605	1.47129	0.943544
0.345597	0.744453	0.423834
1.20642	5.43351	1.51394
0.290673	0.725131	0.342217
1.50418	1.57997	1.41673
1.31367	1.65489	1.19208
0.751482	2.25221	0.819203
0.573595	1.02446	0.75402
2.96687	6.37183	2.42106
0.381831	0.300802	0.516138
0.637327	2.18165	0.734462
0.869013	0.98479	0.608995
0.641806	1.00755	0.790901
0.801608	1.07881	0.900061
6.21626	8.79507	4.05029
2.34203	4.19569	2.66096
2.3724	7.75616	1.51034
1.25057	2.36444	0.81796
2.63193	4.0221	2.93234
1.11521	2.5093	1.04904
0.72552	1.25944	0.958207
2.76615	8.11381	2.18137
3.00016	3.70145	2.28937
0.846559	2.77879	0.796183
1.16943	1.69452	0.99918
0.682702	0.767445	0.866564
1.72078	2.60317	1.33757
0.786944	2.30757	0.972242
0.758016	1.02958	0.954549
1.74726	2.63592	1.31791
0.279518	0.716801	0.533238
1.61452	2.1941	1.14345
1.51516	2.69986	0.908433
3.71788	7.65092	3.59663
1.70935	1.42617	1.66397
4.21234	8.32549	2.97011
3.11956	7.16989	2.16651
1.50467	4.65792	1.41356
0.668223	0.860161	0.728441
3.71719	5.37942	2.94777
1.32547	2.55704	1.63504
1.69737	3.41978	1.30161
0.475306	1.77686	0.633281
3.25546	5.18787	2.40646
1.91839	1.97288	2.54901
0.551734	0.294821	0.643417
0.674122	0.931694	0.715533
0.723444	0.85019	0.808111
0.801812	2.34348	0.862095
1.79778	2.90112	1.13865
0.587135	2.98177	0.712503
3.27879	6.14999	3.58513
1.2079	2.45445	1.53622
1.25571	1.75558	1.20832
1.40879	4.71931	1.51471
3.08035	4.48137	2.6231
0.637853	0.837488	0.630436
1.54474	4.29047	1.03628
3.72029	4.5744	2.24574
1.27188	2.42074	1.00201
0.503976	0.760074	0.534545
0.371689	0.542246	0.705322
5.1865	12.0301	4.7785
2.19248	2.95045	2.15172
1.03247	1.44131	0.918522
1.38031	4.44018	1.36927
2.64238	12.0767	2.66073
1.50321	2.38055	1.04933
1.72794	3.38199	1.68476
0.878211	3.13335	0.882429
2.54158	8.48441	2.2055
0.98554	2.38773	1.0573
0.955332	0.389544	0.530414
1.16301	1.40236	1.0867
3.33022	3.32258	2.2731
1.68721	3.80233	1.13924
0.498778	0.695816	0.51654
1.39788	4.50798	1.52385
0.660503	1.08403	0.445279
0.592401	0.472243	0.627335
1.18724	2.29647	1.10934
1.25235	1.00416	0.969192
6.74775	11.9132	4.35637
0.543406	1.74493	0.695397
1.21588	1.38673	1.11203
0.547891	0.639441	0.51763
3.54912	6.44789	2.22413
1.03013	2.53601	0.957069
0.6702	0.931489	1.25715
2.55184	7.76654	2.25955
0.862103	1.48228	0.648904
0.528071	0.448285	0.456557
1.40695	1.56257	1.77591
1.93828	4.72449	1.66317
2.58719	4.81891	2.46616
0.812501	1.43107	1.17736
0.388944	0.619002	0.218422
3.33757	7.26222	2.76225
0.56209	0.82541	0.435371
2.76683	4.32475	2.21969
0.784475	0.955243	0.67586
2.64154	3.26539	3.09543
0.592401	1.86516	0.566711
3.20818	4.45926	2.40368
1.27661	2.20226	0.954858
0.840814	1.07556	0.882888
0.852039	2.63226	0.89604
0.917094	1.74793	0.241873
0.343203	1.59594	0.545609
1.48266	6.63649	1.24894
0.725146	2.38026	0.696388
1.44338	4.95124	1.81443
1.41193	2.92558	1.33715
1.19209	2.35442	1.29952
1.01073	1.53398	1.39801
2.88366	8.86974	3.01163
0.501052	1.24597	0.628963
1.19243	1.33652	0.840172
4.45689	6.75628	3.63711
1.11487	1.63087	0.766195
1.88789	3.53608	1.60455
0.880781	1.60618	1.06684
0.625087	1.06128	0.634423
0.487556	0.3138	0.51065
1.96606	3.84946	1.49149
3.34855	7.24177	2.49058
1.14423	3.9597	1.51809
1.23855	3.82633	1.48631
1.71523	3.85366	1.72458
1.59499	2.01005	1.36614
0.769978	2.01044	0.82029
0.521083	0.556884	0.250995
1.55919	3.39764	1.14265
5.37382	5.1448	2.98329
0.58153	0.569304	0.700666
0.578445	0.573198	0.499699
3.47415	6.44558	2.9736
2.25713	6.38195	1.47389
1.1419	2.26456	1.29667
0.597638	1.89407	0.595332
1.22642	0.748958	1.00529
3.90366	4.77368	2.18798
2.73649	5.51082	2.62029
1.51921	1.74293	1.2863
1.02365	1.94073	1.34677
0.547699	0.80327	0.711385
1.87293	4.77875	2.28191
2.26607	5.32563	1.7979
1.90078	5.79019	1.48342
2.53642	3.96693	2.04935
1.92687	5.81751	1.21313
1.12531	0.738754	0.797366
0.807715	1.19116	0.842221
1.48975	4.34089	1.16373
0.98554	2.6188	1.09993
2.72637	3.57437	2.4093
0.612279	0.74874	0.628194
0.770299	0.576668	1.10489
0.930628	1.64264	1.11977
0.81177	1.29066	0.746655
1.6669	5.30573	1.48674
1.58707	2.11815	1.63504
2.6724	3.59336	2.57394
0.497748	1.9606	0.837159
0.3855	0.715218	0.566411
3.81754	10.7865	2.81378
1.62833	2.08511	1.42396
1.40089	2.02763	1.79168
0.670322	1.71452	0.63583
2.78031	5.99371	2.22809
0.893484	1.3331	0.708365
4.25761	10.3069	2.75577
1.23496	4.82061	1.30986
0.917546	1.49069	0.828475
4.62928	10.4526	3.02788
0.967391	0.89489	0.843656
0.53868	0.699909	0.489354
1.19879	1.70161	1.15377
0.399778	0.456436	0.435805
0.647907	1.13197	0.899955
1.18275	3.17437	0.978378
1.18578	1.41537	1.13596
1.41033	2.00896	1.37305
0.892738	1.43333	0.698157
0.389047	0.785863	0.521977
2.63753	2.44188	1.74479
1.44546	4.51871	1.47255
1.52843	2.22693	1.13911
1.55724	2.48576	0.697632
0.440587	0.327443	0.462167
2.8709	4.25791	2.0888
0.867275	1.08449	0.873398
4.47812	9.4221	3.35956
1.3858	1.77091	1.03787
0.85945	1.80031	0.986211
0.710843	0.994525	0.558946
0.763598	1.34149	1.05517
0.658738	1.4121	0.60086
1.3611	1.20749	0.761927
1.00827	1.94163	0.952583
6.1031	15.8644	5.23018
0.779874	3.01298	1.18871
1.98352	2.67256	1.56741
0.827674	0.626954	0.514752
1.10558	1.58038	0.981665
2.51007	3.99122	1.95337
2.74152	4.02474	2.76923
0.38839	0.743675	0.476314
1.81242	4.84625	1.22097
0.760925	2.4977	0.69938
0.480538	1.21681	0.329273
1.56726	1.32286	0.87168
3.6766	8.04551	2.80006
1.36105	0.97023	0.359685
1.23102	1.95521	1.2662
1.09504	2.93423	0.980561
1.24746	6.27276	1.14287
0.351615	0.524618	0.627221
0.813462	1.81433	0.602548
1.72722	3.29402	1.75664
2.96232	5.06772	1.97754
1.68971	1.60654	2.27389
2.77609	4.0715	2.18921
2.16691	5.07309	2.29271
1.69577	2.01963	1.29238
2.24517	5.84057	2.09785
0.4489	0.506513	0.474061
0.569555	0.795548	0.52841
0.752642	0.443425	0.704761
1.66903	1.91111	0.994345
2.40665	6.36198	1.75236
1.12194	2.05114	0.944379
1.35168	1.80481	1.51511
0.684346	1.66033	0.632493
0.221878	0.436982	0.257997
1.08018	1.52267	1.28589
1.23558	1.33339	1.01481
0.412988	1.35561	0.795363
2.56463	3.12291	2.02917
1.77215	3.7937	1.36789
0.390665	0.320584	0.83653
1.00854	3.84353	1.2485
1.51544	5.33834	1.27594
0.934363	1.45683	0.853048
0.511879	1.82322	0.61737
0.6582	2.83832	0.872273
0.371804	0.751033	0.40531
3.28583	4.42485	3.08097
0.707742	1.36655	1.12324
1.15855	1.67774	0.826491
0.949873	2.06053	0.945431
1.7244	2.66993	1.22955
1.62847	4.36356	1.46124
1.09446	2.16186	0.992479
1.18651	2.04982	1.10055
1.70916	4.08363	1.22945
2.08145	3.07	2.36898
0.608614	0.784829	0.699003
1.3749	1.2347	1.44224
4.61698	8.87721	3.89288
1.83141	3.38904	1.75527
0.850125	4.85303	0.980459
0.602711	0.430081	0.371362
0.683253	0.854379	0.969455
1.51754	3.15776	1.62476
0.232538	0.814183	0.591486
0.954384	2.73401	0.964726
1.50465	0.982329	1.94835
1.45945	2.85059	1.36745
0.480965	0.420998	0.699077
1.1252	0.742395	0.314355
0.712959	3.03366	0.762816
1.6546	4.12767	1.51511
1.41014	2.17349	1.73773
2.48329	5.10723	2.07804
1.0644	4.2625	0.417716
0.956268	2.28061	1.04244
1.50733	2.49004	0.966567
2.46444	2.38425	1.52708
0.744339	3.11318	0.916116
0.335907	0.522283	0.713082
0.550795	1.87886	0.788801
0.607336	0.967458	0.545231
0.782396	0.840058	0.972469
2.40179	2.846	1.21677
0.605461	2.6673	0.312643
0.38597	1.8476	0.333096
0.222607	0.27836	0.39289
1.09689	2.85753	1.08186
0.58203	0.664517	0.441378
0.325085	0.426831	0.481958
0.904515	2.1966	0.84173
0.785367	0.597325	0.783057
2.80732	4.42827	1.87869
1.7304	3.12397	1.10036
1.41272	1.64685	0.935529
0.921365	1.8235	0.797608
1.13114	4.50291	0.905133
2.53126	3.97884	2.16863
1.82833	2.40699	1.63072
1.31188	3.18771	0.965787
0.512485	0.615442	0.844816
4.3348	8.61488	3.20471
1.88979	2.97549	1.28965
3.41931	7.05866	2.47526
1.68261	2.19767	1.50773
1.46206	2.36995	1.29867
1.05765	1.65319	0.837272
0.431635	0.680074	0.846958
0.605555	1.78893	0.759144
1.5367	1.93096	1.19095
1.05796	1.2552	1.04214
1.42579	3.55042	1.3399
0.702159	1.46079	0.786997
1.39877	1.98189	1.21766
3.3141	5.54379	2.60536
1.17274	1.28315	1.26589
0.356903	0.627599	0.708657
0.73522	1.76458	0.629116
0.630954	1.12968	0.537745
0.94381	2.15922	0.561198
1.06421	1.62404	0.864997
0.943757	2.44729	1.22428
1.94829	3.09575	1.52864
0.678386	1.9009	0.396816
2.50821	3.20342	1.909
0.515091	1.01446	0.573987
0.917752	0.836799	0.847609
0.350839	0.274194	0.491729
0.418974	0.589397	0.473042
1.67222	1.95441	1.34647
1.19131	3.23621	0.940416
6.64013	10.5746	5.83162
1.39814	2.92506	0.78719
0.643424	0.540281	0.587224
1.568	4.35507	1.47263
3.39866	5.57796	2.52609
0.656126	2.1537	0.499329
1.50988	2.21845	1.11297
3.12532	3.25164	2.29666
0.505184	1.60642	0.361403
0.758016	1.24408	0.313434
1.49817	2.81432	1.7414
3.42136	4.35002	2.59661
1.58285	4.68624	1.40971
3.04663	3.66682	1.86356
0.770849	1.03511	0.903976
1.01781	2.29856	1.07403
2.5215	7.83592	1.78911
3.26508	5.96702	2.79935
4.46364	7.86025	3.20202
0.70042	1.31985	0.692841
1.4996	3.70267	1.53348
1.58596	2.55051	1.94934
1.21056	2.61724	1.4973
0.716993	0.627599	0.521071
0.463288	1.19485	0.505038
3.2412	1.27669	1.72168
0.755164	2.31625	0.958171
0.959375	0.799772	0.630819
0.609625	0.468334	0.268653
1.58409	2.98256	1.60412
1.41097	1.69084	1.59916
1.3396	3.03869	1.40096
1.62164	2.092	1.36636
1.09504	1.57068	0.872724
0.487781	0.756084	0.413575
2.62349	8.96864	3.03124
1.86038	2.22058	1.87878
0.980447	1.70765	1.15605
1.72986	2.28022	2.10848
0.689181	0.469514	0.722937
0.632336	0.680529	0.734522
1.09411	5.10884	1.42789
0.646849	1.02079	0.67802
0.6164	0.337217	0.685947
0.817499	1.29201	0.891169
0.671653	0.974155	0.689611
1.50656	4.49566	1.137
1.49805	2.3702	1.31584
0.500929	2.69479	0.530903
0.742969	0.967094	1.04731
1.26045	5.36058	1.60105
0.827044	1.75144	0.552578
0.557206	1.07588	0.375171
0.520237	1.51062	0.839773
1.79303	5.20644	1.60021
1.54137	2.77066	1.50691
1.74097	1.9877	1.74933
2.07077	3.57412	1.6427
1.28541	0.884688	0.774073
2.5093	7.29286	2.1228
1.1589	2.29499	1.46171
6.43288	16.2647	5.23393
3.15186	3.23093	2.02045
0.680394	1.0635	0.423834
0.862446	1.2537	0.617824
1.37883	1.99142	0.685409
0.619204	0.730789	0.690173
0.513845	0.706049	0.429884
0.880401	0.700576	1.01791
0.931119	0.459805	0.489549
1.16251	1.61691	1.53577
0.820319	1.94986	1.43387
1.44066	2.23309	1.49778
1.5914	3.24889	1.55499
0.629807	0.508355	0.551502
0.476139	0.575807	0.532707
2.37883	3.3048	1.76467
0.817931	1.36442	0.628534
0.735196	0.367233	0.400725
0.998669	1.71469	0.971425
4.89223	11.0833	4.00801
0.984049	1.66632	0.73218
1.66176	5.2311	2.06394
1.25887	2.40244	1.31913
0.286797	0.575299	0.885821
2.07957	3.4988	1.99357
2.18605	3.90783	1.66701
0.296095	0.676117	0.47715
0.858558	0.939391	0.791939
0.460713	0.387761	0.463598
1.1678	0.895622	1.04699
2.20177	2.85822	1.73573
1.13201	1.47349	1.19147
1.97744	7.40992	1.99349
1.21337	6.04668	0.661359
1.32516	0.983425	1.39433
2.32366	5.07176	1.42321
1.70569	4.65745	0.888563
1.90668	2.69639	1.38019
0.569758	1.53017	0.790494
[truncated: 242 more rows]

## Sheet: Fig 3d
Cluster 2 specific ATAC	-1985	-1975	-1965	-1955	-1945	-1935	-1925	-1915	-1905	-1895	-1885	-1875	-1865	-1855	-1845	-1835	-1825	-1815	-1805	-1795	-1785	-1775	-1765	-1755	-1745	-1735	-1725	-1715	-1705	-1695	-1685	-1675	-1665	-1655	-1645	-1635	-1625	-1615	-1605	-1595	-1585	-1575	-1565	-1555	-1545	-1535	-1525	-1515	-1505
Proximal rep1	0.396047	0.396503	0.396107	0.395768	0.395852	0.396643	0.397718	0.398434	0.399022	0.399525	0.400173	0.400717	0.400893	0.400961	0.400821	0.400181	0.399513	0.39875	0.399433	0.399445	0.399521	0.398914	0.398882	0.398474	0.397415	0.396395	0.396119	0.396179	0.395528	0.394564	0.393821	0.394101	0.394648	0.39554	0.395884	0.395572	0.394764	0.394396	0.394264	0.39424	0.39464	0.395084	0.39506	0.394432	0.3943	0.394964	0.395624	0.395971	0.395852
Proximal rep2	0.392855	0.392721	0.392507	0.392075	0.392177	0.392556	0.393212	0.393827	0.394545	0.395049	0.395508	0.395232	0.39496	0.394955	0.394911	0.394902	0.394911	0.395593	0.397091	0.397167	0.396221	0.394612	0.393778	0.393372	0.392409	0.391959	0.392017	0.39261	0.393453	0.393377	0.393225	0.392521	0.391995	0.391339	0.390911	0.390991	0.391148	0.390925	0.390728	0.3908	0.391165	0.390951	0.389944	0.388642	0.387812	0.387639	0.387884	0.387986	0.388245
Distal rep1	0.393667	0.393406	0.393024	0.392844	0.393187	0.393397	0.393843	0.393946	0.394083	0.39377	0.393393	0.393273	0.393684	0.394225	0.394666	0.394679	0.394791	0.394469	0.395168	0.394838	0.394932	0.394443	0.394298	0.394032	0.393753	0.394456	0.395438	0.39561	0.395348	0.394778	0.394992	0.395571	0.396557	0.397702	0.398435	0.398757	0.398568	0.398667	0.398834	0.399237	0.399254	0.39934	0.399203	0.399722	0.400292	0.400661	0.400854	0.400721	0.400901
Distal rep2	0.404954	0.404633	0.404617	0.404706	0.404759	0.404459	0.404415	0.404682	0.404982	0.40467	0.403835	0.403207	0.403296	0.403681	0.404216	0.404779	0.405294	0.405707	0.406226	0.405938	0.405168	0.404042	0.403094	0.402247	0.401473	0.401744	0.402777	0.403495	0.403329	0.403166	0.402984	0.403511	0.404038	0.404824	0.405646	0.406003	0.406526	0.407182	0.40837	0.40918	0.409565	0.409281	0.409484	0.409776	0.410189	0.409905	0.409561	0.409245	0.409379
Cluster 6 specific ATAC	-1985	-1975	-1965	-1955	-1945	-1935	-1925	-1915	-1905	-1895	-1885	-1875	-1865	-1855	-1845	-1835	-1825	-1815	-1805	-1795	-1785	-1775	-1765	-1755	-1745	-1735	-1725	-1715	-1705	-1695	-1685	-1675	-1665	-1655	-1645	-1635	-1625	-1615	-1605	-1595	-1585	-1575	-1565	-1555	-1545	-1535	-1525	-1515	-1505
Proximal rep1	0.448354	0.4496	0.450119	0.449842	0.449023	0.44915	0.449842	0.450315	0.45163	0.452506	0.454398	0.454041	0.45306	0.451872	0.451111	0.450349	0.44938	0.448192	0.447904	0.446981	0.446058	0.444789	0.444167	0.443832	0.44209	0.440891	0.440152	0.440533	0.441179	0.441306	0.441617	0.44156	0.442229	0.443982	0.445874	0.447235	0.447685	0.448146	0.448838	0.449623	0.45148	0.452726	0.453579	0.453464	0.454548	0.455782	0.456659	0.457386	0.457616
Proximal rep2	0.426647	0.427174	0.42675	0.426686	0.426776	0.427496	0.428409	0.429078	0.429554	0.430648	0.432552	0.433273	0.431999	0.428937	0.42621	0.424164	0.423431	0.423315	0.424254	0.423649	0.422865	0.420973	0.42015	0.419906	0.419816	0.419044	0.418143	0.418336	0.420678	0.422852	0.424203	0.424035	0.423855	0.424794	0.426171	0.428011	0.428885	0.429992	0.430339	0.430494	0.430558	0.430236	0.429696	0.428718	0.428461	0.428255	0.428654	0.42949	0.430802
Distal rep1	0.456473	0.456522	0.457005	0.456002	0.454679	0.453045	0.452476	0.452588	0.45354	0.454493	0.454963	0.455681	0.456584	0.458031	0.458378	0.458576	0.458984	0.459887	0.460704	0.460852	0.461409	0.462028	0.463055	0.463525	0.464354	0.46543	0.467212	0.467434	0.468053	0.467867	0.469364	0.471257	0.473064	0.474499	0.475959	0.477666	0.479101	0.479633	0.480512	0.480549	0.480413	0.479633	0.479373	0.48066	0.482293	0.484273	0.484681	0.484929	0.484731
Distal rep2	0.479252	0.478807	0.478503	0.478281	0.478807	0.480269	0.481485	0.483204	0.484233	0.485659	0.485835	0.485811	0.485367	0.484852	0.484677	0.484934	0.485542	0.485823	0.487121	0.487331	0.487425	0.485987	0.485285	0.484911	0.484654	0.484735	0.485039	0.486068	0.48739	0.488395	0.490196	0.492067	0.494195	0.495844	0.497282	0.498755	0.499141	0.500135	0.501491	0.502719	0.502976	0.502789	0.503409	0.504087	0.504333	0.504052	0.503409	0.502204	0.501339
[truncated: 349 more columns]

## Sheet: Fig S2h
Distance to TSS	0.0816327	0.244898	0.408163	0.571429	0.734694	0.897959	1.06122	1.22449	1.38776	1.55102	1.71429	1.87755	2.04082	2.20408	2.36735	2.53061	2.69388	2.85714	3.02041	3.18367	3.34694	3.5102	3.67347	3.83673	4	4.16327	4.32653	4.4898	4.65306	4.81633	4.97959	5.14286	5.30612	5.46939	5.63265	5.79592	5.95918	6.12245	6.28571	6.44898	6.61224	6.77551	6.93878	7.10204	7.26531	7.42857	7.59184	7.7551	7.91837
Hoxa11	0	0	2	1	1	1	2	1	2	6	12	15	12	24	33	37	48	61	62	106	128	147	224	304	405	565	748	964	1123	1314	1441	1442	1307	1039	689	453	206	83	35	0	0	0	0	0	0	0	0	0	0
Hox13	0	0	1	0	3	2	4	6	10	14	26	33	36	43	62	91	94	106	118	163	159	192	235	332	435	586	708	938	1072	1144	1246	1163	970	808	552	344	154	57	20	0	0	0	0	0	0	0	0	0	0
[truncated: 1 more columns]

## Sheet: Fig S4a
proximal ATAC	-1985	-1975	-1965	-1955	-1945	-1935	-1925	-1915	-1905	-1895	-1885	-1875	-1865	-1855	-1845	-1835	-1825	-1815	-1805	-1795	-1785	-1775	-1765	-1755	-1745	-1735	-1725	-1715	-1705	-1695	-1685	-1675	-1665	-1655	-1645	-1635	-1625	-1615	-1605	-1595	-1585	-1575	-1565	-1555	-1545	-1535	-1525	-1515	-1505
rep1 at proximal ATAC	0.52936	0.529014	0.52888	0.529245	0.529841	0.530725	0.532205	0.534185	0.535857	0.537048	0.536241	0.536107	0.53553	0.535607	0.537029	0.540335	0.543007	0.54343	0.543545	0.544275	0.546332	0.547793	0.550253	0.551964	0.552425	0.552252	0.55281	0.554405	0.555347	0.554866	0.552348	0.551118	0.551733	0.554962	0.558018	0.55921	0.558864	0.558057	0.556807	0.554712	0.554482	0.555539	0.55723	0.556039	0.555424	0.556807	0.559421	0.560075	0.559114
rep2 at proximal ATAC	0.529259	0.528949	0.527984	0.52707	0.526863	0.526019	0.525864	0.525571	0.525657	0.525657	0.525605	0.526157	0.527156	0.528983	0.52981	0.53081	0.531482	0.533016	0.53498	0.535945	0.537979	0.539306	0.542425	0.5447	0.54713	0.548595	0.549767	0.550594	0.550542	0.550111	0.548957	0.548991	0.548733	0.549543	0.549698	0.550232	0.548871	0.548354	0.547027	0.546682	0.546148	0.545562	0.544355	0.542218	0.540943	0.542046	0.544907	0.547216	0.548509
rep1 at distal ATAC	0.407383	0.407875	0.408717	0.409193	0.408479	0.407732	0.407066	0.406097	0.404367	0.402525	0.401462	0.400922	0.400144	0.400128	0.399954	0.400811	0.401494	0.402335	0.402637	0.401954	0.400859	0.400017	0.399843	0.401097	0.401763	0.401954	0.401414	0.401748	0.402129	0.402414	0.402573	0.40243	0.40197	0.401494	0.402621	0.403859	0.405415	0.406447	0.407907	0.408574	0.409193	0.409383	0.409939	0.410526	0.411193	0.41132	0.410892	0.410463	0.410749
rep2 at distal ATAC	0.400036	0.399239	0.399324	0.399509	0.398897	0.3982	0.397317	0.397645	0.3981	0.399082	0.399424	0.400833	0.401174	0.401801	0.401132	0.401516	0.40274	0.404292	0.405815	0.406569	0.40795	0.409871	0.412319	0.414241	0.415508	0.415593	0.415807	0.415622	0.416077	0.416703	0.417472	0.418967	0.419849	0.421927	0.423721	0.425286	0.425585	0.424475	0.423365	0.422283	0.422696	0.423237	0.423507	0.423066	0.423066	0.422326	0.42103	0.419436	0.41854
Distal ATAC	-1985	-1975	-1965	-1955	-1945	-1935	-1925	-1915	-1905	-1895	-1885	-1875	-1865	-1855	-1845	-1835	-1825	-1815	-1805	-1795	-1785	-1775	-1765	-1755	-1745	-1735	-1725	-1715	-1705	-1695	-1685	-1675	-1665	-1655	-1645	-1635	-1625	-1615	-1605	-1595	-1585	-1575	-1565	-1555	-1545	-1535	-1525	-1515	-1505
rep1 at proximal ATAC	0.452715	0.452908	0.453711	0.453222	0.453274	0.452611	0.454323	0.45558	0.456506	0.456838	0.456139	0.456297	0.455126	0.455842	0.455877	0.456943	0.456821	0.4571	0.458655	0.460664	0.462708	0.464437	0.46587	0.46863	0.470027	0.472054	0.472403	0.473644	0.474272	0.4745	0.475181	0.476177	0.478238	0.479531	0.479548	0.479339	0.478605	0.478395	0.477627	0.475408	0.474115	0.472945	0.473312	0.473312	0.472595	0.471862	0.470901	0.470534	0.470429
rep2 at proximal ATAC	0.449188	0.449465	0.448301	0.447617	0.446766	0.447376	0.447875	0.4488	0.448726	0.449687	0.45002	0.450038	0.449391	0.449114	0.448633	0.448134	0.447339	0.44684	0.447857	0.449243	0.451221	0.452108	0.45246	0.452201	0.452496	0.45318	0.45416	0.454678	0.454899	0.4544	0.453051	0.451868	0.451905	0.452829	0.452922	0.450611	0.446896	0.443402	0.442053	0.441923	0.442496	0.441018	0.439225	0.436951	0.43684	0.437173	0.438116	0.438984	0.43941
rep1 at distal ATAC	0.481761	0.479957	0.477577	0.475658	0.47371	0.472108	0.471257	0.470954	0.470896	0.470752	0.470824	0.470969	0.470622	0.470016	0.469598	0.469829	0.47107	0.47332	0.476841	0.478327	0.479553	0.478976	0.480506	0.480866	0.481631	0.48228	0.483045	0.483752	0.483867	0.485296	0.486566	0.489408	0.491024	0.493376	0.494573	0.496247	0.497026	0.498743	0.500474	0.503663	0.505308	0.506563	0.507616	0.509709	0.511786	0.513272	0.513777	0.513691	0.513114
rep2 at distal ATAC	0.465054	0.465405	0.46571	0.466306	0.466229	0.465634	0.464352	0.462886	0.461985	0.461955	0.462398	0.462779	0.4631	0.463939	0.46423	0.464306	0.464031	0.46368	0.463878	0.463558	0.464535	0.465039	0.466886	0.469298	0.471924	0.473451	0.473557	0.474046	0.474764	0.475664	0.476931	0.478061	0.478977	0.479527	0.481267	0.48403	0.486839	0.488962	0.490061	0.490732	0.490855	0.49058	0.490794	0.491419	0.492473	0.493267	0.493847	0.495496	0.497557
[truncated: 349 more columns]

## Sheet: Fig S4d,e
Transcript/RepeatID (cmd=analyzeRepeats.pl rna mm10 -count exons -condenseGenes -noadj -strand - -d RNA_Rosa_HoxA11_KI_CTL_prox_rep1 RNA_Rosa_HoxA11_KI_CTL_prox_rep2 RNA_Rosa_HoxA11_KI_CTL_prox_rep3 RNA_Rosa_HoxA11_KI_CTL_dist_rep1 RNA_Rosa_HoxA11_KI_CTL_dist_rep2 RNA_Rosa_HoxA11_KI_CTL_dist_rep3 RNA_Rosa_HoxA11_KI_Prx1CRE_dist_rep1 RNA_Rosa_HoxA11_KI_Prx1CRE_dist_rep2 RNA_Rosa_HoxA11_KI_Prx1CRE_…	chr	start	end	strand	Length	Copies	Annotation/Divergence	RNA_Rosa_HoxA11_KI_CTL_prox_rep1 (28223218.5 total)	RNA_Rosa_HoxA11_KI_CTL_prox_rep2 (39833154.0 total)	RNA_Rosa_HoxA11_KI_CTL_prox_rep3 (27233895.5 total)	RNA_Rosa_HoxA11_KI_CTL_dist_rep1 (31824319.0 total)	RNA_Rosa_HoxA11_KI_CTL_dist_rep2 (29268856.0 total)	RNA_Rosa_HoxA11_KI_CTL_dist_rep3 (33937423.0 total)	RNA_RS_Hoxa13_Hoxd13_WT_distal_rep1 (38049126.0 total)	RNA_RS_Hoxa13_Hoxd13_WT_distal_rep2 (40805741.5 total)	RNA_RS_Hoxa13_Hoxd13_KO_distal_rep1 (46090026.5 total)	RNA_RS_Hoxa13_Hoxd13_KO_distal_rep2 (40724850.0 total)	prox_WT vs. Dist_WT Log2 Fold Change	prox_WT vs. Dist_WT p-value	prox_WT vs. Dist_WT adj. p-value	Hox13WT vs. Hox13KO Log2 Fold Change	Hox13WT vs. Hox13KO p-value	Hox13WT vs. Hox13KO adj. p-value
NM_134117	chr17	83215283	83225069	+	2445	1	Pkdcc|AI115348|AW548124|Adtk1|ESTM17|MAd1|Sgk493|Vlk|X83346|-|17 E4|17 52.25 cM|protein-coding	12.6106	12.7165	12.6464	6.15407	6.36661	6.17438	8.38079	7.30309	7.65334	8.02707	-7.29691	8.56e-299	2.46e-295	-0.0874873	0.887025	0.992777
NM_177715	chr14	102976581	102982637	-	6054	1	Kctd12|AU046135|AW538430|Pfet1|Pfetin|-|14|14 E2.3|protein-coding	13.2897	13.1842	13.2245	10.3776	10.3522	10.2275	12.2086	11.849	11.9222	12.0329	-3.06778	8.56e-299	2.46e-295	-0.0583847	0.639127	0.946372
NM_008275	chr2	74668310	74671599	+	2479	1	Hoxd13|Hox-4.8|spdh|-|2 C3|2 44.13 cM|protein-coding	9.63049	9.24123	9.49599	13.3495	13.2731	13.2956	12.6654	12.6609	10.3391	10.1266	4.05399	8.56e-299	2.46e-295	-2.54583	5.58e-116	4.24e-112
NM_007967	chr2	74652991	74659557	-	4186	1	Evx2|Evx-2|-|2 C3|2 44.13 cM|protein-coding	6.77806	6.45822	6.43516	11.2255	11.1688	11.1602	10.5198	10.2279	6.19648	6.37815	5.27558	8.56e-299	2.46e-295	-4.89793	3.97e-118	6.03e-114
NM_019413	chr16	72663149	73046100	+	7537	1	Robo1|AW494633|AW742721|DUTT1|Gm310|-|16|16 C3.1|protein-coding	13.0546	13.1056	13.0551	10.63	10.7375	10.5705	12.1731	12.0131	12.137	12.0013	-2.55417	8.56e-299	2.46e-295	-0.0201109	0.850455	0.989445
NM_008524	chr10	97565501	97572703	+	2070	1	Lum|Ldc|SLRR2D|-|10 C3|10 50.32 cM|protein-coding	11.2595	10.8984	11.0699	6.53014	6.7492	6.77138	9.48119	9.37021	9.65729	9.78128	-5.00265	1.7e-276	4.19e-273	0.31802	0.0241732	0.220195
NM_011607	chr4	63959785	64047015	-	7072	1	Tnc|AI528729|C130033P17Rik|Hxb|TN|TN-C|Ten|cytotactin|tenascin-C|-|4 C1|4 34.06 cM|protein-coding	11.8084	11.3195	11.5686	7.55994	7.41272	7.48574	10.6809	10.2846	10.4513	10.7653	-4.50174	3.36e-262	7.24e-259	0.133052	0.386067	0.852978
NM_001012477	chr6	117168535	117181368	+	5664	1	Cxcl12|Pbsf|Scyb12|Sdf1|Tlsf|Tpar1|-|6 54.81 cM|6 F1|protein-coding	11.2355	11.1614	11.1678	8.23266	8.32298	8.37413	9.01931	9.23503	10.7248	10.6056	-3.11478	3.87e-261	7.42e-258	1.64681	2.73e-32	1.6e-29
NM_013845	chr4	100095791	100444806	+	5792	1	Ror1|2810404D04Rik|Ntrkr1|-|4 C6|4 45.71 cM|protein-coding	10.412	10.5366	10.6073	6.2507	6.39147	6.31348	8.43443	8.05695	8.14428	8.41101	-4.90169	5.14e-253	8.86e-250	0.0356544	0.86728	0.99219
NM_001190466	chr12	71309884	71320107	+	3755	1	Dact1|4921528D17Rik|AI115603|DAPPER|DAPPER1|FRODO|Frd1|Frodo1|MDpr1|MTNG3|THYEX3|-|12|12 C3|protein-coding	11.2564	11.3415	11.3332	8.45725	8.17592	8.36102	9.12309	8.97986	9.29867	9.23146	-3.2126	8.03e-249	1.26e-245	0.239264	0.125332	0.550579
NM_001346045	chr2	115861264	116065058	-	4889	1	Meis2|A430109D20Rik|Mrg1|Stra10|-|2 E4-E5|2 58.28 cM|protein-coding	10.9583	11.283	11.1138	7.6916	7.75243	7.63907	8.84454	8.38802	8.43783	8.74018	-3.75217	2.31e-241	3.06e-238	-0.0330037	0.874222	0.992777
NM_030708	chr3	5218554	5415855	+	13861	1	Zfhx4|A930021B15|C130041O22Rik|Zfh-4|Zfh4|-|3|3 A1|protein-coding	13.0364	13.1575	13.2302	10.5154	10.2198	10.2836	12.5112	12.3865	12.1787	12.6117	-2.94757	4.92e-239	6.06e-236	-0.0356063	0.790182	0.981456
NM_020265	chr3	132085292	132180304	+	3699	1	Dkk2|-|-|3|3 G3|protein-coding	11.0494	10.7717	10.8236	7.51211	7.59339	7.60626	9.8763	9.59922	9.82956	9.98178	-3.67415	6.18e-223	7.11e-220	0.180826	0.214339	0.702739
NM_010430	chr11	75164565	75170255	-	4229	1	Hic1|AA408311|HIC-1|-|11 B5|11 45.76 cM|protein-coding	11.1228	10.8073	10.7462	6.95934	6.50811	6.74365	8.08968	8.23468	8.27576	8.34709	-4.70863	1.11e-220	1.2e-217	0.170718	0.394221	0.858383
NM_011618	chr7	4504570	4515975	-	1011	1	Tnnt1|AW146156|Tnt|sTnT|ssTnT|-|7 A1|7 2.6 cM|protein-coding	10.8887	10.4931	10.5926	6.04971	5.86524	5.80451	9.30961	9.528	9.0299	9.45546	-5.83016	2.78e-217	2.82e-214	-0.177786	0.313272	0.809048
NM_011859	chr12	9574442	9581500	+	2006	1	Osr1|Odd1|Osr|-|12 A1.1|12 4.05 cM|protein-coding	11.0297	10.9066	10.8913	5.47721	5.6216	5.21096	8.75658	8.51464	8.18619	8.31145	-7.19714	7.44e-216	7.13e-213	-0.422562	0.0251484	0.225431
NM_001290814	chr1	38175991	38627244	-	7227	1	Aff3|3222402O04Rik|A730046J16|LAF-4|Laf4|-|1 B|1 16.58 cM|protein-coding	12.3384	12.5082	12.4033	10.0264	10.2073	10.0825	10.9817	10.8815	11.7667	11.6483	-2.44597	1.96e-209	1.78e-206	0.822932	3.99e-14	7.02e-12
NM_008584	chr12	37108540	37179534	+	2355	1	Meox2|AI528662|Gax|Mox-2|Mox2|-|12 A3|12 16.84 cM|protein-coding	11.8629	11.9144	11.9143	9.54397	9.51001	9.71725	11.5069	11.6126	11.1769	11.346	-2.45	3.26e-202	2.81e-199	-0.309736	0.00646657	0.088166
NM_198052	chr5	119670862	119684724	+	4767	1	Tbx3|D5Ertd189e|-|5 F|5 60.34 cM|protein-coding	10.9399	11.0236	10.9517	8.04318	8.35905	8.32781	9.40082	9.07721	9.11507	9.06593	-2.95943	1.2e-191	9.42e-189	-0.163386	0.324038	0.816257
NM_008744	chr11	68209364	68386826	-	5729	1	Ntn1|AI561871|BC019633|Netrin-1|-|11|11 B3|protein-coding	11.8023	12.0325	11.8923	9.26296	9.46102	9.4687	9.69655	9.42279	9.52569	9.67553	-2.67171	1.15e-191	9.42e-189	0.0464779	0.761094	0.977243
NM_008274	chr2	74675013	74677705	+	2530	1	Hoxd12|Hox-4.7|Hox-5.6|-|2 C3|2 44.13 cM|protein-coding	10.5169	10.5616	10.4686	13.0007	13.1829	12.8366	11.6914	11.3831	11.3673	11.0213	2.61601	1.44e-190	1.08e-187	-0.35129	0.0125743	0.13964
NM_010512	chr10	87859052	87937047	+	7118	1	Igf1|C730016P09Rik|Igf-1|Igf-I|-|10 C1|10 43.7 cM|protein-coding	10.2311	10.1337	10.3015	5.48815	5.37187	5.70804	8.19892	8.00941	8.38133	8.69824	-6.0567	6.42e-185	4.61e-182	0.492179	0.0145878	0.15455
NM_033037	chr18	46713193	46728502	-	1695	1	Cdo1|1300002L19Rik|Cdo|D18Ucla3|-|18 C|18 24.75 cM|protein-coding	11.2407	11.2775	11.25	8.69263	8.24974	8.41092	9.91429	10.0116	10.2984	10.3976	-3.01576	1.37e-177	9.45e-175	0.412864	0.0012212	0.0248171
NM_001271623	chr14	57034460	57057723	-	2664	1	Gja3|Cnx46|Cx43|Cx46|Gja-3|-|14 C3|14 29.82 cM|protein-coding	6.10109	5.91243	6.12681	9.83959	10.1282	9.96609	9.00812	8.81855	6.62241	6.64681	4.79421	3.22e-176	2.14e-173	-2.70834	9.21e-35	5.6e-32
NM_007442	chr2	93642434	93681339	+	5197	1	Alx4|lst|-|2 E1|2 51.62 cM|protein-coding	10.7052	11.0817	10.8604	7.89129	7.94442	7.88207	9.46876	9.28075	9.15966	9.42614	-3.2697	2.79e-175	1.78e-172	-0.0813376	0.611026	0.940883
NM_010332	chr8	77663029	77724452	-	3633	1	Ednra|AEA001|ET-AR|ETa|Gpcr10|Mhdaaea1|-|8|8 C1|protein-coding	11.2523	11.3486	11.3436	9.2472	9.15768	9.15467	9.93915	9.90169	10.0432	10.0643	-2.28201	2.16e-169	1.33e-166	0.147365	0.247611	0.744547
NM_018884	chr6	101149607	101377897	-	4094	1	Pdzrn3|1110020C07Rik|AI429718|AL023082|LNX3|SEMACAP3|Semcap3|-|6|6 D3|protein-coding	11.5663	11.6639	11.4928	9.15889	9.42615	9.21088	10.246	10.4029	11.1481	10.9472	-2.46666	3.65e-161	2.17e-158	0.770884	1.55e-09	1.29e-07
NM_001193271	chr11	18880428	19018969	-	3426	1	Meis1|C530044H18Rik|Evi8|-|11 A3.1|11 11.11 cM|protein-coding	10.7493	11.0536	10.9454	8.03054	8.16012	8.29274	9.17681	8.6982	8.74457	8.95331	-3.00032	2.19e-160	1.26e-157	-0.107004	0.581557	0.934092
NM_009524	chr14	28505473	28527447	+	6279	1	Wnt5a|8030457G12Rik|Wnt-5a|-|14 A3|14 16.8 cM|protein-coding	12.0544	12.085	12.0817	13.5659	13.6099	13.5682	12.8682	12.6106	12.6335	12.5664	1.56939	1.79e-158	9.94e-156	-0.145734	0.180246	0.650841
NM_023118	chr15	6386748	6440709	+	4500	1	Dab2|5730435J12Rik|AA960054|AI957090|D15Wsu122e|D630005B22Rik|Doc-2|Doc2|p96|-|15 A1|15 2.15 cM|protein-coding	10.8744	10.816	10.923	8.59244	8.57196	8.35985	9.32876	9.3001	9.46899	9.34898	-2.56029	6.2e-157	3.34e-154	0.109788	0.457802	0.894251
NM_013834	chr8	23411502	23449632	+	4367	1	Sfrp1|2210415K03Rik|AW011917|AW107218|AW742929|sFRP-1|-|8 A2|8 11.48 cM|protein-coding	10.7799	10.8516	10.8156	8.34949	8.50255	8.13816	8.84007	8.92156	8.91214	8.98762	-2.69924	2.53e-154	1.32e-151	0.0793582	0.630888	0.94497
NM_001081425	chr13	46418300	46431099	+	3218	1	Rbm24|6330546B05Rik|AI606861|-|13|13 A5|protein-coding	9.72482	9.56832	9.51352	5.89444	6.0822	6.03872	7.57546	7.77823	7.26347	7.46374	-4.40407	5.35e-153	2.71e-150	-0.371135	0.134885	0.566949
NM_001024139	chr9	30899155	30922452	-	5918	1	Adamts15|-|-|9|9 A4|protein-coding	11.2016	11.0155	10.9925	8.70012	8.45817	8.4225	9.37081	9.06121	8.72376	8.9532	-2.74453	7.95e-153	3.92e-150	-0.412182	0.0194398	0.190183
NM_001198765	chr3	54361107	54391041	+	3187	1	Postn|A630052E07Rik|AI747096|OSF-2|Osf2|PLF|PN|-|3|3 C|protein-coding	10.7883	10.3992	10.4684	7.12222	6.7875	7.30423	9.56949	9.42632	8.82674	9.22223	-3.90801	1.17e-151	5.6e-149	-0.497339	0.00355864	0.0573515
NR_110441	chr6	52262775	52267603	+	2877	1	Hottip|Gm15053|-|6 B3|6|ncRNA	7.38543	6.89792	7.21634	10.1932	10.3919	10.5068	10.0165	9.73975	10.5186	10.3879	3.62156	3.71e-151	1.73e-148	0.614998	6.28e-06	0.000264273
NM_008393	chr8	91798511	91801654	-	2343	1	Irx3|AI894186|-|8 C5|8 44.55 cM|protein-coding	9.6611	10.1066	9.88958	5.2804	5.06659	5.03193	5.58033	5.09114	5.4608	5.43757	-6.14998	5.38e-148	2.44e-145	0.281753	0.654178	0.950596
NR_038163	chr6	52308389	52314832	-	2912	1	Evx1os|5730457N03Rik|Evx1as|-|6|6 B3|ncRNA	6.77836	6.53828	6.60064	9.8185	10.2158	9.95418	8.80508	8.70584	10.1785	10.0964	3.945	1.54e-144	6.82e-142	1.50233	1.09e-26	4.88e-24
NM_001136077	chr15	54838901	54920146	-	3367	1	Enpp2|ATX|E-NPP 2|Npps2|PD-Ialpha|Pdnp2|lysoPLD|-|15|15 D1|protein-coding	9.88884	9.91696	9.91542	6.76082	7.18648	7.06597	8.51193	8.66893	9.62224	9.4863	-3.31283	1.65e-142	7.12e-140	1.05543	3.47e-11	3.72e-09
NM_008469	chr11	100131759	100135949	-	1710	1	Krt15|AI528832|K15|Krt1-15|-|11 D|11 63.41 cM|protein-coding	10.0051	9.54716	9.71912	6.02026	5.80882	5.9373	7.79265	7.85161	7.64407	8.12029	-4.7189	7.45e-141	3.13e-138	0.0916168	0.701125	0.964183
NM_008343	chr11	7206091	7213923	-	2435	1	Igfbp3|AI649005|IGFBP-3|IGgfbp3|-|11 A1|11 4.75 cM|protein-coding	12.2913	12.2336	12.0926	10.2732	10.3679	10.1877	10.588	10.5957	10.6113	10.4096	-2.04376	4.29e-139	1.76e-136	-0.0770577	0.537713	0.919826
NM_175730	chr15	103014008	103017429	+	2726	1	Hoxc5|AI181837|Hox-3.4|Hox-6.2|-|15 F3|15 58.07 cM|protein-coding	9.60505	9.32838	9.33583	4.7613	5.15696	5.08385	5.81218	5.23218	5.9211	5.88249	-5.70561	9.71e-138	3.9e-135	0.573322	0.23201	0.724428
NM_010750	chr3	55782510	55785287	+	2775	1	Mab21l1|AW047968|-|3|3 C|protein-coding	11.5534	11.6783	11.6231	9.21617	9.58816	9.3679	11.1539	11.4564	11.4464	11.2819	-2.37338	1.5e-137	5.9e-135	0.0582294	0.656404	0.950641
NM_010141	chr4	28813131	28967503	+	6731	1	Epha7|Cek11|Ebk|Ehk3|Hek11|Mdk1|-|4 A4|4 12.42 cM|protein-coding	11.3883	11.6807	11.6279	9.27645	9.00646	9.22367	10.8421	10.3949	10.2951	10.4857	-2.56228	3.11e-136	1.19e-133	-0.250748	0.0988398	0.492999
NM_001001980	chr5	66745840	67057159	+	6114	1	Limch1|3732412D22Rik|mKIAA1102|-|5|5 C3.1|protein-coding	11.8856	11.6679	11.8045	9.78307	9.54933	9.70934	10.6869	10.5447	10.5463	10.6336	-2.23793	1.73e-135	6.49e-133	-0.023472	0.843803	0.988541
NR_104342	chr19	58235581	58455398	-	4738	1	Gfra1|AU042498|-|19 D2|19 54.18 cM|protein-coding	10.056	9.56102	9.59878	5.7555	5.68555	5.89696	7.39146	7.58753	7.43639	7.48786	-4.93791	4.68e-132	1.68e-129	-0.033705	0.892166	0.992777
NM_007662	chr8	122848374	122867397	+	2827	1	Cdh15|AI323380|Cdh14|Mcad|-|8 E1|8 71.99 cM|protein-coding	9.90894	9.77144	9.53794	5.27227	5.18345	5.20228	8.03719	8.08288	7.55185	7.75071	-6.26025	3.7e-130	1.3e-127	-0.460381	0.0328915	0.26556
NM_001001979	chr18	57133090	57297467	+	7487	1	Megf10|3000002B06Rik|Gm331|-|18|18 D3|protein-coding	9.58365	9.2858	9.36779	5.64551	5.8116	5.55505	8.38543	8.24787	7.66438	8.28261	-4.83621	6.09e-130	2.1e-127	-0.350003	0.135447	0.567743
NM_011580	chr2	118111876	118127133	+	5824	1	Thbs1|TSP-1|TSP1|Thbs-1|tbsp1|-|2 E5|2 59.34 cM|protein-coding	12.6627	12.6425	12.639	11.2235	11.1588	11.2128	11.6988	11.6299	11.5453	11.5965	-1.52791	3.28e-128	1.11e-125	-0.0938179	0.357869	0.83615
NM_007496	chr8	108714644	108961636	+	16427	1	Zfhx3|A230102L03Rik|Atbf1|Sci|WBP9|mKIAA4228|-|8|8 D3|protein-coding	12.3765	12.3829	12.4081	10.9101	10.807	10.7787	10.8898	10.2224	10.2461	10.5476	-1.64305	4.45e-125	1.48e-122	-0.194923	0.599009	0.938753
NM_001037221	chr14	46882965	47105817	+	7105	1	Samd4|1700024G08Rik|1700111L17Rik|4933436G17Rik|Samd4a|Smaug|Smaug1|sunk|-|14|14 C1|protein-coding	10.0309	10.032	10.0361	7.71637	7.81189	7.84841	8.35121	8.10814	8.57292	8.69532	-2.4949	1.73e-122	5.64e-120	0.460498	0.0163869	0.168218
NM_023814	chr9	87702800	87731260	-	4669	1	Tbx18|2810012F10Rik|2810404D13Rik|-|9 E3.1|9 47.06 cM|protein-coding	12.5667	12.6203	12.5689	10.908	10.6271	10.6794	11.4087	11.3809	11.5242	11.6056	-1.94236	2.45e-120	7.83e-118	0.183649	0.0773618	0.435696
NM_001081185	chr6	29433153	29461889	+	9117	1	Flnc|1110055E19Rik|ABP-280|ABPL|Fln2|-|6 A3.3|6 12.36 cM|protein-coding	11.0039	10.7995	10.8757	8.91841	8.95362	8.93114	9.9552	9.14378	9.78933	9.88492	-2.1161	4.47e-119	1.4e-116	0.256293	0.54092	0.920291
NM_022315	chr17	14279506	14404790	+	2817	1	Smoc2|1700056C05Rik|5430426J21Rik|Smoc2l|-|17 A2|17 8.95 cM|protein-coding	10.7653	10.6261	10.7193	8.32952	7.77119	8.08142	9.87446	9.86739	9.68792	9.88149	-2.87367	3.06e-118	9.44e-116	-0.086421	0.529815	0.916707
NM_010728	chr18	52516060	52529823	-	4888	1	Lox|AI893619|TSC-160|rrg|-|18 D1|18 28.22 cM|protein-coding	9.54977	9.1507	9.50179	5.71527	5.44189	5.62606	7.93789	7.5272	8.25273	8.21203	-4.96682	1.65e-117	5e-115	0.559779	0.0110135	0.127305
NM_080455	chr2	169633646	169888504	+	5109	1	Tshz2|2900073F20Rik|B830045G17|Mtsh2|Sdccag33l|Tsh2|Zfp218|mKIAA4248|teashirt2|-|2 H3|2 89.47 cM|protein-coding	10.6389	10.5056	10.5474	8.48649	8.56529	8.30277	8.87079	8.73599	9.25685	9.07478	-2.30169	3.47e-116	1.03e-113	0.409214	0.0138701	0.149204
NM_153393	chr11	51289920	51583925	+	5634	1	Col23a1|2810458L13Rik|AI429655|-|11|11 B1.3|protein-coding	11.9863	12.0579	12.0191	10.402	10.5398	10.5275	10.5414	10.2588	10.2913	10.126	-1.62105	1.58e-112	4.6e-110	-0.201014	0.146348	0.588141
NM_013822	chr2	137081451	137116520	-	5465	1	Jag1|ABE2|Gsfabe2|Htu|Ozz|Ser-1|-|2 F3|2 67.73 cM|protein-coding	10.3522	10.0581	10.1923	12.3904	12.9277	12.6789	12.1624	12.046	10.3633	10.1624	2.60235	2.2e-112	6.32e-110	-1.93386	5.45e-63	1.18e-59
NM_008264	chr6	52258853	52260880	-	1074	1	Hoxa13|Hd|Hox-1.10|-|6 B3|6 25.41 cM|protein-coding	9.17248	8.72796	8.69391	11.4192	11.7955	11.4727	10.2117	10.1193	10.0079	9.67533	2.8746	2.67e-112	7.56e-110	-0.329535	0.0247385	0.223736
NM_001081235	chr5	111418166	111457025	+	6124	1	Mn1|AA003644|AA009236|-|5 F|5 53.86 cM|protein-coding	11.1645	11.2775	11.0793	9.05257	9.26561	8.91641	8.59119	7.84776	8.87018	8.88608	-2.24669	1.51e-110	4.14e-108	0.706599	0.00246993	0.0432107
NM_020043	chr9	65101486	65137947	+	6205	1	Igdcc4|DDM36|Nope|-|9|9 C|protein-coding	10.7346	10.5742	10.5335	8.53671	8.4968	8.25406	8.99168	8.50118	9.07751	9.10543	-2.37883	1.69e-110	4.56e-108	0.368098	0.0518005	0.349657
NR_028261	chr12	109603945	109661711	+	3558	1	Rian|5530401N18Rik|C130089L09Rik|Meg8|-|12 F1|12 60.41 cM|ncRNA	11.8379	11.5179	11.689	9.61838	9.66017	9.78185	13.1261	13.0238	13.4001	13.5383	-2.125	5.21e-110	1.38e-107	0.416549	2.11e-05	0.000773028
NM_172870	chr4	84272542	84675086	-	6445	1	Bnc2|5031434M05Rik|8430420F16Rik|-|4|4 C4|protein-coding	10.6423	10.4829	10.5747	8.60059	8.32332	8.4375	9.63472	9.54774	9.3082	9.39453	-2.29822	2.16e-109	5.64e-107	-0.255787	0.0740754	0.424329
NM_011048	chr7	65862136	66050386	+	4274	1	Pcsk6|C86343|Pace4|SPC4|b2b2830Clo|-|7 C|7 35.36 cM|protein-coding	8.90814	8.56229	8.58967	10.8399	10.7623	10.8793	10.1204	10.0663	9.37253	9.17357	2.30028	4.83e-108	1.24e-105	-0.874509	6.28e-10	5.62e-08
NM_010351	chr12	104471209	104473236	-	1169	1	Gsc|-|-|12 E|12 54.32 cM|protein-coding	9.05436	9.03903	9.09864	5.24799	5.93863	5.62106	6.36086	7.41783	8.02521	8.05206	-4.46312	6.7e-108	1.7e-105	1.24826	0.0602563	0.378814
NR_130973	chr7	142575530	142578146	-	2283	1	H19|AI747191|EyeLinc6|-|7 F5|7 87.97 cM|ncRNA	18.0241	18.0761	18.0552	16.4634	16.6883	16.6429	17.3537	17.6204	17.7042	17.7474	-1.51739	3.41e-107	8.52e-105	0.244893	0.0250563	0.22527
NM_001111026	chr4	13743302	13895055	+	7310	1	Runx1t1|Cbfa2t1h|ETO|MTG8|-|4 A1|4 5.88 cM|protein-coding	11.0054	11.1283	11.0807	8.76977	8.11808	8.50911	9.90691	9.87469	9.36413	9.61365	-2.79179	1.13e-104	2.75e-102	-0.424237	0.0034819	0.0566759
NM_201529	chr14	101729928	101934693	+	6071	1	Lmo7|C78582|FBXO20|Gm914|mKIAA0858|-|14 E2.3|14 50.9 cM|protein-coding	8.62482	8.47232	8.39374	11.1786	10.7179	10.9237	10.6391	10.478	9.4364	9.36101	2.64572	1.24e-103	2.97e-101	-1.23738	2.85e-21	8.65e-19
NM_053242	chr6	14901349	15441977	+	6739	1	Foxp2|2810043D05Rik|AI449000|CAG-16|D0Kist7|-|6|6 A1|protein-coding	10.2886	10.0478	10.2054	7.72745	7.13339	7.45015	8.88249	8.80172	8.4834	8.58187	-3.04653	2.66e-103	6.28e-101	-0.338754	0.0500316	0.3434
NM_010518	chr1	72858065	72874865	-	5848	1	Igfbp5|AI256729|AW208790|IGFBP-5|IGFBP-5P|-|1 C3|1 36.94 cM|protein-coding	14.3357	14.1343	14.0638	12.1854	12.442	12.1097	12.2775	11.9472	11.754	11.636	-2.02221	4.37e-103	1.02e-100	-0.440384	0.000329244	0.00839848
NM_001081087	chr2	69670120	69684239	+	2530	1	Klhl41|Gm112|Kbtbd10|SARCOSIN|-|2|2 C2|protein-coding	9.76388	9.13907	9.28986	5.27697	5.25404	5.23655	8.21091	8.28807	7.78662	8.17361	-5.81865	1.03e-102	2.37e-100	-0.290112	0.171537	0.633928
NM_178660	chr9	116572747	117252483	-	7860	1	Rbms3|6720477E09Rik|8430436O14Rik|-|9|9 F3|protein-coding	12.0544	11.7538	11.8387	10.0406	10.1304	10.1037	11.4656	11.3728	12.1659	12.0724	-1.90583	5.31e-101	1.2e-98	0.740335	5.61e-13	7.9e-11
NM_019588	chr19	38524197	38785100	+	9475	1	Plce1|4933403A21Rik|PLCepsilon|Plce|mKIAA1516|-|19|19 C3|protein-coding	10.4514	10.3788	10.4341	8.62077	8.4069	8.52313	9.06148	9.19139	9.18852	9.17945	-2.07596	2.54e-100	5.69e-98	0.0644534	0.680768	0.960008
NM_007665	chr8	106510852	106556911	+	4016	1	Cdh3|AI385538|Cadp|Cdhp|P-cadherin|Pcad|-|8 D3|8 53.16 cM|protein-coding	11.7717	11.7923	11.7126	13.2185	13.3408	13.1305	12.4198	12.2536	11.6622	11.4866	1.53457	5.07e-100	1.12e-97	-0.793819	7.72e-13	1.08e-10
NM_001347159	chr4	106744555	106805007	-	5610	1	Acot11|1110020M10Rik|2010309H15Rik|AW060409|BFIT|BFIT1|Thea|Them1|mKIAA0707|-|4|4 C7|protein-coding	10.0837	10.2089	10.2	7.81735	8.16673	8.03345	8.60509	8.2579	8.84956	8.97901	-2.37967	1.65e-99	3.59e-97	0.537136	0.00416149	0.0646242
NM_054043	chr11	88339382	88718229	-	6474	1	Msi2|1700105C15Rik|AI451722|AI563628|AW489193|Msi2h|-|11|11 C|protein-coding	11.7714	11.8305	11.7985	13.0489	13.1851	13.1546	12.7541	12.5332	12.4883	12.4307	1.3855	2.14e-99	4.61e-97	-0.191211	0.0693287	0.409167
NM_001276387	chr14	67233292	67430952	+	5513	1	Ebf2|D14Ggc1e|EBF-2|Mmot1|O/E-3|OE-3|-|14|14 D1|protein-coding	10.1361	9.75197	9.9855	7.57026	7.32244	7.32304	7.52552	8.40539	9.52541	9.32577	-2.8788	4.14e-98	8.7e-96	1.55679	0.0026856	0.0461347
NM_008817	chr7	6705960	6730419	-	6613	1	Peg3|AL022617|ASF-1|End4|Gcap4|Pw1|Zfp102|mKIAA0287|-|7 A1|7 3.89 cM|protein-coding	14.7924	14.9811	14.9811	12.9387	13.3	13.0744	13.9324	13.9946	14.237	14.1493	-1.89387	5.02e-98	1.04e-95	0.243736	0.00912537	0.111701
NM_008058	chr18	9212856	9216201	+	3343	1	Fzd8|Fz8|-|18 A1|18 4.91 cM|protein-coding	10.6396	10.4705	10.4624	8.61193	8.52633	8.32398	8.77749	8.83988	8.54693	8.59625	-2.21812	1.24e-97	2.54e-95	-0.260873	0.134212	0.565999
NM_009416	chr4	43513726	43523554	-	3239	1	Tpm2|Tpm-2|Trop-2|-|4|4 A5|protein-coding	11.8738	11.5461	11.513	9.71997	9.68274	9.59627	10.4226	10.5489	10.3002	10.5695	-2.11682	1.36e-95	2.76e-93	-0.0468535	0.729457	0.972222
NM_001042502	chr3	129213932	129219594	+	2312	1	Pitx2|9430085M16Rik|Brx1|Brx1b|Munc30|Otlx2|Ptx2|Rieg|-|3 G3|3 57.84 cM|protein-coding	9.73976	9.9354	9.75375	4.87462	5.10832	4.80043	7.73894	8.07622	7.65214	7.66186	-7.5677	3.7e-95	7.42e-93	-0.297302	0.193757	0.671918
NM_199473	chr4	126286794	126314330	+	4325	1	Col8a2|AI429819|-|4 D2.2|4 60.29 cM|protein-coding	9.24523	8.86511	8.9184	5.83601	5.9587	5.6862	7.4965	7.40639	8.43364	8.3503	-4.06719	4.05e-95	8.02e-93	1.08808	1.28e-07	7.35e-06
NM_011401	chr6	122727809	122742745	-	3947	1	Slc2a3|AA408729|AL023014|AL024341|AU040424|C78366|Glut-3|Glut3|-|6 F1|6 57.82 cM|protein-coding	11.6103	11.6205	11.6245	12.8171	12.926	12.923	12.5605	12.5225	12.6818	12.5627	1.32504	5.17e-95	1.01e-92	0.0903814	0.356156	0.835593
NM_010835	chr5	37820491	37824585	-	1927	1	Msx1|AA675338|AI324650|Hox-7|Hox7|Hox7.1|msh|-|5 B3|5 20.21 cM|protein-coding	10.5623	10.7354	10.7346	12.4596	12.4612	12.2272	11.7601	11.7459	11.0807	10.8801	1.78837	4.36e-94	8.35e-92	-0.804516	1.06e-12	1.43e-10
NM_010889	chr2	52136647	52338798	-	22330	1	Neb|AI595938|-|2 C1.1|2 29.98 cM|protein-coding	9.60937	8.94156	9.17451	5.30194	5.52523	5.52754	9.69098	9.91134	9.15392	9.57762	-5.23749	1.06e-93	2.01e-91	-0.458042	0.00642257	0.0878078
NM_198885	chr15	76457438	76459468	+	1132	1	Scx|BB114693|Bhlha41|Scl|-|15 D3|15 35.92 cM|protein-coding	11.1494	11.1187	11.0642	9.61546	9.65185	9.60372	9.57504	9.79868	9.84424	9.93412	-1.59391	2.34e-93	4.39e-91	0.215574	0.137391	0.570542
NM_001013753	chr14	84443563	84537060	+	9503	1	Pcdh17|C030033F14Rik|Gm78|-|14|14 D3|protein-coding	9.96136	10.0823	10.0082	8.1106	8.13051	8.08592	8.55134	8.62392	8.99736	9.01804	-2.11599	2.48e-93	4.6e-91	0.469977	0.00515507	0.0760899
NM_021451	chr18	66458604	66465558	+	2649	1	Pmaip1|Noxa|-|18|18 E1|protein-coding	8.97638	9.43089	9.38243	11.4745	11.8968	11.6402	11.8007	11.7067	12.413	12.3219	2.55128	4.3e-93	7.8e-91	0.648207	1e-10	1.02e-08
NM_011377	chr16	94085260	94127032	+	3657	1	Sim2|bHLHe15|-|16 C4|16 55.05 cM|protein-coding	8.89963	9.11582	9.04676	4.92063	4.9703	4.62682	6.21084	6.16931	6.18678	6.13881	-6.20272	9.57e-93	1.72e-90	-0.0251755	0.947656	0.994469
NM_010791	chr11	101877510	101894354	-	2203	1	Meox1|AI385561|D330041M02Rik|Mox-1|Mox1|-|11 D|11 65.48 cM|protein-coding	9.0402	9.04821	9.07001	6.63824	6.55715	6.35814	6.32964	6.46504	6.4266	6.50952	-3.01889	4.16e-92	7.4e-90	0.119641	0.748586	0.974306
NM_001170847	chr19	53677306	53867080	+	6576	1	Rbm20|1110018J23Rik|2010003H22Rik|AI646761|-|19|19 D2|protein-coding	9.47064	9.46031	9.32884	7.03987	7.14398	7.18825	8.57677	8.43341	8.51818	8.61039	-2.6574	4.27e-92	7.51e-90	0.0700982	0.696469	0.963112
NM_001310762	chr7	96171244	96911092	+	13511	1	Tenm4|Doc4|ELM2|Odz4|R75022|Ten-m4|l(7)-3Rn|l7Rn3|mKIAA1302|-|7 E1|7 52.53 cM|protein-coding	12.6223	12.6559	12.7274	11.2116	11.3837	11.3113	11.8182	11.2371	12.5648	12.4423	-1.43982	5.27e-92	9.17e-90	1.0007	0.000675453	0.0153267
NM_021339	chr9	35452076	35507652	+	7193	1	Cdon|CDO|Cd0|Orcam|-|9|9 A4|protein-coding	12.6595	12.6691	12.7109	11.2254	10.9167	11.07	11.8278	11.4718	11.5815	11.6491	-1.68954	1.56e-91	2.69e-89	-0.0411708	0.742581	0.973123
NM_019626	chr8	87468853	87472592	-	2330	1	Cbln1|AI323299|-|8 C3|8 42.16 cM|protein-coding	7.8237	7.65478	7.84648	9.95604	10.437	10.2221	8.91589	8.82861	9.77392	9.21512	2.70695	2.74e-91	4.68e-89	0.717967	0.000171574	0.00487559
NM_021509	chr10	24223517	24302783	+	3069	1	Moxd1|3230402N08Rik|MNCb-5203|-|10|10 A4|protein-coding	9.87068	9.5235	9.67603	6.87675	7.31806	7.11961	8.13104	8.28947	8.32134	8.23659	-2.9565	5.78e-91	9.77e-89	0.0791485	0.689246	0.962816
NR_045905	chr3	5177824	5220823	-	779	1	2700069I18Rik|-|-|3|3 A1|ncRNA	8.95648	8.78669	8.8187	5.32047	4.98966	5.13431	7.87729	7.85363	7.91061	8.07842	-5.4391	6.78e-91	1.14e-88	0.150536	0.466857	0.899069
NM_001114332	chr10	40033535	40142254	-	5386	1	Slc16a10|2610103N14Rik|9830169E08|Mct10|PRO0813|TAT1|-|10|10 B1|protein-coding	8.43265	8.40826	8.28248	10.2248	10.2298	10.1699	9.67249	9.44701	8.79715	8.83195	1.99696	1.03e-90	1.71e-88	-0.814804	2.09e-07	1.15e-05
NM_001164250	chr9	67022593	67049213	-	1691	1	Tpm1|AA986836|AI854628|TM2|TPM1kappa|Tm3|Tmpa|Tpm-1|alpha-TM|-|9 C|9 36.27 cM|protein-coding	13.2962	13.1274	13.2075	11.8202	11.7252	11.8887	12.6814	12.81	12.3531	12.4705	-1.4706	3.17e-89	5.2e-87	-0.34651	0.000876175	0.0187877
NM_029658	chr11	76019195	76027782	-	3506	1	Rflnb|1500005K14Rik|Fam101b|RefilinB|cfm|-|11|11 B5|protein-coding	11.5953	11.6264	11.548	10.1124	10.2477	10.0807	10.0471	9.95635	10.0547	10.0492	-1.53503	4.73e-89	7.7e-87	0.0589135	0.645079	0.948309
NM_010710	chr2	38351308	38369737	+	2288	1	Lhx2|LH2A|Lh-2|Lim2|ap|apterous|-|2|2 B|protein-coding	9.79433	9.77044	9.75908	11.5632	11.617	11.3207	10.0764	9.95642	9.83274	9.61284	1.83182	9.83e-89	1.59e-86	-0.304938	0.030766	0.253104
NM_025312	chr12	36314169	36318452	+	1747	1	Sostdc1|0610006G05Rik|Sostl|USAG-1|Wise|ectodin|-|12|12 A3|protein-coding	9.20164	9.20959	9.25035	6.53718	6.87429	6.87667	8.69503	8.58528	8.43233	8.44186	-2.89727	3.12e-88	4.99e-86	-0.224628	0.201213	0.683892
NM_145711	chr4	6687386	6990723	-	2841	1	Tox|1700007F02Rik|-|4|4 A1|protein-coding	9.03739	8.91298	8.81995	6.28444	5.98727	5.78098	6.9456	6.82238	7.17784	7.22949	-3.60847	1.51e-87	2.4e-85	0.411118	0.145444	0.587021
NM_029007	chr12	14147598	14152038	-	3376	1	Fam84a|2310003N02Rik|4731402F03Rik|AW125753|Nse1|-|12|12 A1.1|protein-coding	8.89321	8.95578	8.81202	6.36029	6.3896	6.24108	6.76324	6.62328	6.57781	6.82406	-3.112	2.46e-87	3.86e-85	0.0270317	0.934888	0.994469
NM_001310655	chr14	79637693	79662183	-	1449	1	Cnmd|Bricd3|ChM-I|Chmd|Lect1|-|14|14 D3|protein-coding	8.72065	8.68693	8.71133	4.85154	4.81614	4.85087	6.57392	5.70557	6.21457	6.42176	-5.76439	2.75e-87	4.27e-85	0.178969	0.673303	0.957439
NM_201518	chr12	95692226	95785213	+	7093	1	Flrt2|-|-|12|12 E|protein-coding	12.3852	12.1313	12.2925	10.7769	10.7776	10.7944	11.4061	11.8102	11.8546	11.7842	-1.57488	3.9e-87	6e-85	0.20862	0.126182	0.552185
NM_001167949	chr1	133702674	133753747	-	8269	1	Atp2b4|Pmca4|-|1 E4|1 57.95 cM|protein-coding	10.8894	10.6416	10.7415	9.06027	8.97405	8.94289	9.19453	9.20665	9.56029	9.64135	-1.90996	7.96e-87	1.21e-84	0.44033	0.00251556	0.0437074
NM_001301375	chr13	114452262	114458951	-	2853	1	Fst|AL033346|FS|-|13|13 D2.2|protein-coding	9.08354	8.68274	8.78714	5.65447	5.233	5.38994	8.07694	8.39459	7.32841	7.75328	-4.73453	6.05e-86	9.15e-84	-0.7973	0.000762996	0.0168114
NM_010423	chr3	8663359	8667038	-	2198	1	Hey1|AI316788|AI414254|CHF2|HRT1|Herp2|Hesr1|bHLHb31|hesr-1|-|3 A1|3 2.15 cM|protein-coding	9.86981	9.85933	9.8963	11.4782	11.8523	11.6219	10.8424	10.7084	10.9929	10.911	1.88547	1.93e-85	2.9e-83	0.191618	0.0939668	0.480679
NM_008125	chr14	57098602	57104702	-	2400	1	Gjb2|AI325222|Cnx26|Cx26|Gjb-2|-|14 C3|14 30.1 cM|protein-coding	10.9706	10.7165	10.7348	9.08022	8.91417	8.94091	9.58217	9.03286	9.27527	9.3993	-1.97729	4.75e-85	7.06e-83	0.0139815	0.939794	0.994469
NM_001252442	chr16	45746231	45844378	-	5633	1	Phldb2|AV253284|C820004H04Rik|LL5b|LL5beta|-|16|16 B5|protein-coding	12.6082	12.5828	12.6313	11.4707	11.4709	11.4602	12.1514	12.2111	12.0278	12.066	-1.20306	9.77e-85	1.44e-82	-0.137486	0.165028	0.624264
NM_011447	chr17	25565893	25570686	-	2994	1	Sox8|-|-|17 A3.3|17 12.69 cM|protein-coding	8.83466	9.01494	8.75185	6.26832	6.3056	6.29674	6.3289	6.41597	6.04353	6.30941	-3.14531	2.52e-84	3.68e-82	-0.271891	0.491853	0.906459
NM_001162532	chr7	73740307	73776919	+	2673	1	Fam174b|-|-|7|7 D1|protein-coding	10.2276	10.3311	10.3462	8.52397	8.28762	8.54272	8.87053	8.80687	8.54798	8.69804	-2.02097	5.81e-84	8.42e-82	-0.234419	0.177398	0.646106
NM_010465	chr15	103009562	103011881	+	1588	1	Hoxc6|Hox-3.3|Hox-6.1|-|15 F3|15 58.06 cM|protein-coding	8.43894	8.42568	8.32628	5.35959	5.74695	5.46614	5.46853	5.77202	6.08527	6.09375	-3.77238	9.93e-83	1.43e-80	0.756638	0.0928303	0.478244
NM_001243008	chr1	90766860	90843971	-	10795	1	Col6a3|AI507288|Col6a-3|-|1 D|1 45.53 cM|protein-coding	10.4478	10.1099	10.3582	8.33041	8.10319	8.05909	10.3898	9.81012	11.3256	11.2966	-2.34882	1.25e-82	1.78e-80	1.26161	1.19e-15	2.51e-13
NM_001081064	chr15	12357054	12592556	-	13388	1	Pdzd2|4930537L06Rik|A930022H17Rik|Gm21706|Gm82|Pdzk3|mKIAA0300|-|15|15 A1|protein-coding	9.08839	8.91374	9.05183	10.7625	11.0937	10.8295	10.3726	9.74505	9.49048	9.46125	2.01911	4.37e-82	6.18e-80	-0.656644	0.00030902	0.00800015
NM_001136056	chr4	41657498	41695453	-	1995	1	Cntfr|Cntfralpha|-|4 A5|4 21.81 cM|protein-coding	8.6787	8.80678	8.38486	5.38309	5.34425	5.02499	6.92539	6.40987	6.09263	5.56478	-4.6567	7.28e-82	1.02e-79	-1.18987	0.00491299	0.0733842
NM_010153	chr10	128569368	128589501	-	3991	1	Erbb3|C76256|Erbb-3|Erbb3r|Her3|-|10 D3|10 77.1 cM|protein-coding	10.8692	10.752	10.6408	9.12537	8.87849	8.98123	9.46702	9.18542	9.03637	9.25511	-1.89918	6.36e-80	8.85e-78	-0.194071	0.24501	0.741271
NM_028333	chr1	156839023	156861079	+	2184	1	Angptl1|2810039D03Rik|ANG3|ANGPT3|ANGY|ARP1|-|1|1 G3|protein-coding	8.86053	8.62098	8.65998	5.85089	5.37549	5.8665	7.1139	7.07402	7.21922	7.24754	-3.87547	6.85e-80	9.45e-78	0.175339	0.506823	0.910404
NM_001271628	chr3	97032402	97053634	+	3175	1	Gja5|5730555N10Rik|Cnx40|Cx40|Gja-5|-|3 F2.1|3 42.04 cM|protein-coding	9.10916	9.17379	8.98304	5.77957	6.53618	6.3215	6.99972	7.89381	8.0111	8.21741	-3.49196	1.96e-79	2.69e-77	0.70097	0.201363	0.684115
NM_011780	chr1	63445891	63596101	+	6227	1	Adam23|AW046396|MDC3|-|1 C2|1 32.31 cM|protein-coding	9.29958	9.161	9.14471	6.89874	7.11111	6.85032	7.79527	7.57681	8.05439	7.94063	-2.62453	2.14e-79	2.9e-77	0.369632	0.0956367	0.484276
NM_016768	chr2	34171457	34372045	-	2843	1	Pbx3|-|-|2 B|2 22.84 cM|protein-coding	10.223	10.3197	10.2652	8.28919	8.63234	8.40187	9.14153	9.19817	9.14648	9.30489	-2.00058	8.87e-79	1.2e-76	0.0655179	0.67383	0.957627
NM_010043	chr1	75360292	75368579	+	3054	1	Des|-|-|1 C4|1 38.85 cM|protein-coding	9.32723	8.64084	8.70854	4.91525	5.24129	4.98023	7.13439	7.21366	6.74147	7.06567	-5.63436	3.33e-78	4.45e-76	-0.320094	0.258845	0.758748
NM_008505	chr2	103970287	103981878	+	1641	1	Lmo2|Rbtn-2|Rbtn2|Rhom-2|Ttg2|-|2 E2|2 54.46 cM|protein-coding	8.35509	8.5287	8.47311	10.2553	10.6651	10.5909	9.91041	9.78198	9.36715	9.32455	2.23567	6.96e-78	9.24e-76	-0.537217	0.000115537	0.00343069
NM_008216	chr15	56665627	56694546	-	4239	1	Has2|-|-|15 D1|15 23.31 cM|protein-coding	10.3326	10.1134	10.1785	11.6995	11.6052	11.7498	11.6984	11.6103	10.6053	10.6667	1.55575	7.7e-78	1.01e-75	-1.07114	2e-23	7.07e-21
NM_009154	chr15	32244813	32696341	+	10784	1	Sema5a|5930434A13|9130201M22Rik|AI464145|Semaf|semF|-|15 B3.1|15 13.02 cM|protein-coding	12.3185	12.1204	12.1881	10.868	10.93	10.858	11.3857	11.0948	11.3405	11.3494	-1.40175	1.29e-77	1.69e-75	0.108969	0.365068	0.840199
NM_007966	chr6	52313498	52318378	+	2872	1	Evx1|Evx-1|-|6|6 B3|protein-coding	6.37167	6.19484	6.19439	8.92678	9.47904	9.01343	7.72241	7.35778	8.89398	8.55784	3.57003	1.39e-77	1.81e-75	1.36996	3.86e-10	3.56e-08
NM_001347094	chr2	6539699	6872035	-	9027	1	Celf2|B230218O03|B230345P09Rik|C88023|CELF-2|CUG-BP2|Cugbp2|D230046B21Rik|Etr-3|Napor|Napor-2|mETR-3|-|2|2 A1|protein-coding	10.1363	10.0019	10.0262	8.23985	8.3032	7.9901	9.22108	9.14579	8.75221	8.87523	-2.07197	9.04e-77	1.15e-74	-0.403038	0.0117793	0.133642
NM_011058	chr5	75152251	75198206	+	6570	1	Pdgfra|AI115593|CD140a|Pdgfr-2|-|5 C3.3|5 39.55 cM|protein-coding	14.5119	14.6443	14.6138	13.4925	13.4214	13.476	14.2268	14.2342	14.2934	14.3415	-1.18291	8.94e-77	1.15e-74	0.0949707	0.286056	0.784195
NM_001136061	chr14	103814615	103844476	-	4181	1	Ednrb|ET-B|ET-BR|ETR-b|ETb|Sox10m1|-|14 E2.3|14 53.05 cM|protein-coding	9.31082	8.80194	8.97248	6.28714	6.16132	6.28712	7.53301	7.27852	7.01321	6.8248	-3.42839	1.43e-76	1.82e-74	-0.601308	0.0335691	0.268183
NM_007725	chr10	79988600	79995400	+	1773	1	Cnn2|AA408047|AI324678|Calpo2|-|10|10 C1|protein-coding	12.7378	12.8374	12.8473	11.1842	11.4673	11.43	11.5276	11.5942	11.7025	11.5922	-1.52018	2.95e-76	3.71e-74	0.0957877	0.369284	0.843158
NM_031163	chr15	97975602	98004724	-	5077	1	Col2a1|Col2|Col2a|Col2a-1|Del1|Dmm|Lpk|Rgsc856|-|15 F1|15 53.97 cM|protein-coding	13.7195	13.7725	13.7125	12.4783	12.1955	12.2414	12.1756	11.5372	12.2969	12.1265	-1.49445	7.71e-76	9.64e-74	0.345186	0.269793	0.772038
NM_177340	chr18	60593990	60624305	-	5007	1	Synpo|9030217H17Rik|9130229N11|9330140I15Rik|AW046661|-|18|18 D3|protein-coding	11.6311	11.8062	11.5759	9.99268	9.72433	9.52658	9.13994	8.56419	9.31722	9.11711	-2.03523	1.1e-75	1.36e-73	0.388738	0.0526348	0.353079
NM_013555	chr2	74697763	74700208	+	2096	1	Hoxd9|Hox-4.4|Hox-5.2|-|2 C3|2 44.13 cM|protein-coding	9.89997	9.99276	9.96012	8.05326	8.15726	7.74841	8.30916	8.72093	10.0865	9.75711	-2.1773	1.85e-75	2.28e-73	1.53709	6.14e-17	1.41e-14
NM_144882	chr1	57774861	57948397	+	3916	1	Spats2l|2810022L02Rik|A230104H11Rik|AA987173|AI480531|AI842453|AW413586|-|1|1 C1.3|protein-coding	10.6612	10.4111	10.4976	8.91484	8.84999	8.83878	9.45862	9.48719	9.20678	9.22327	-1.79915	5.5e-74	6.73e-72	-0.277165	0.0586912	0.37334
NM_001289583	chr7	90302355	90410719	+	4757	1	Sytl2|AI266830|Slp2|mKIAA1597|-|7|7 E1|protein-coding	8.55879	8.312	8.36424	5.63832	5.52009	5.40438	7.59009	7.66502	7.11551	7.31923	-3.97016	8.34e-74	1.01e-71	-0.491073	0.0434006	0.314949
NM_011652	chr2	76703984	76982547	-	101359	1	Ttn|1100001C23Rik|2310036G12Rik|2310057K23Rik|2310074I15Rik|AF006999|AV006427|D330041I19Rik|D830007G01Rik|L56|mdm|shru|-|2 C3|2 45.13 cM|protein-coding	11.46	10.7309	11.0255	5.68309	5.70732	5.38279	13.3619	12.9726	12.4252	13.105	-7.73958	9e-74	1.09e-71	-0.384348	0.303457	0.801477
NM_001040426	chr9	59966931	60511035	-	8776	1	Thsd4|ADAMTSL-6|ADAMTSL6|AI585901|Adamtsl4|B230114P05Rik|-|9|9 B|protein-coding	11.0574	10.9183	10.9407	12.2002	12.3817	12.2681	11.4719	11.1809	10.0083	10.2433	1.37258	1.79e-73	2.14e-71	-1.2717	7.43e-21	2.09e-18
NM_028810	chr2	51130439	51149111	-	2820	1	Rnd3|2610017M01Rik|AI661404|Arhe|Rhoe|-|2|2 C1.1|protein-coding	12.7606	12.8275	12.8733	11.5104	11.2949	11.536	12.3751	12.3973	12.5814	12.766	-1.44237	4.46e-73	5.31e-71	0.307693	0.00311068	0.0519118
NM_018865	chr15	66891393	66923199	+	5015	1	Wisp1|AW146261|CCN4|Elm1|-|15 D2|15 29.3 cM|protein-coding	10.1242	9.84044	9.81664	7.98602	7.75281	7.63512	9.22339	9.17571	8.74796	8.94361	-2.38577	5.17e-73	6.11e-71	-0.383585	0.0175358	0.176671
NM_201600	chr18	74442619	74771477	+	6606	1	Myo5b|AI661750|mKIAA1119|-|18 E2|18 50.7 cM|protein-coding	9.32166	9.16762	9.06104	7.09397	6.99512	6.96088	8.46569	8.46181	7.7742	7.96935	-2.53628	1.16e-72	1.36e-70	-0.674312	0.000692661	0.0156704
NM_025779	chr3	129914960	129970206	-	1308	1	Mcub|9030408N13Rik|Ccdc109b|-|3|3 G3|protein-coding	7.15191	6.81602	7.22058	9.23689	9.22235	9.33846	8.49785	8.6728	8.44383	8.6023	2.5601	1.23e-72	1.43e-70	-0.071114	0.697816	0.963405
NM_011839	chr3	86546050	86548283	-	2231	1	Mab21l2|-|-|3|3 F1|protein-coding	12.6015	12.832	12.6465	11.2445	11.4013	11.2384	11.512	11.4819	11.5025	11.371	-1.47714	1.51e-72	1.74e-70	-0.0567521	0.5963	0.938335
NM_007903	chr2	174760619	174784042	+	3110	1	Edn3|ET-3|PPET3|ls|tmgc48|-|2 H4|2 98.1 cM|protein-coding	10.2627	10.2411	10.1057	8.58254	8.3127	8.33623	9.39697	9.42415	9.52772	9.6459	-1.96456	1.7e-72	1.96e-70	0.195364	0.171585	0.633928
NM_007504	chr7	126445860	126463073	-	3415	1	Atp2a1|SERCA1|-|7 F3|7 69.04 cM|protein-coding	9.44561	9.11621	8.99375	4.6541	4.85123	4.88109	7.48922	7.56204	7.10152	7.29398	-7.17048	3.54e-72	4.05e-70	-0.381645	0.123935	0.54757
NM_001160127	chr6	71213940	71262281	-	3349	1	Smyd1|4632404M21Rik|Bop|C78565|Zmynd18|-|6 C1|6 32.14 cM|protein-coding	9.11565	8.53428	8.65583	4.9937	4.81684	4.8184	7.42961	7.25804	6.89077	7.27846	-6.10068	5.43e-72	6.16e-70	-0.296092	0.273623	0.774541
NM_019671	chr13	3882018	3918220	-	3981	1	Net1|Net1a|mNET1|-|13|13 A1|protein-coding	12.7334	12.6886	12.7825	11.6237	11.6492	11.6827	12.1977	12.2192	12.1226	12.135	-1.14215	6.33e-72	7.13e-70	-0.0795215	0.41125	0.868728
NM_001081377	chr14	93013700	93890669	-	6224	1	Pcdh9|-|-|14 E2.1|14 45.8 cM|protein-coding	9.14463	9.13531	9.19214	6.83304	6.35542	6.89123	9.2857	8.98667	8.82063	8.97746	-2.90933	9.05e-72	1.01e-69	-0.262989	0.119421	0.538581
NM_001101433	chr14	25711640	25768856	-	4370	1	Zcchc24|2310047A01Rik|-|14|14 A3|protein-coding	11.0794	10.897	10.9195	9.52226	9.42277	9.3063	9.61237	9.67821	9.76552	9.59632	-1.6627	9.86e-72	1.1e-69	0.0458574	0.748593	0.974306
NM_007742	chr11	94936224	94953042	+	5877	1	Col1a1|Col1a-1|Cola-1|Cola1|Mov-13|Mov13|-|11 59.01 cM|11 D|protein-coding	12.1468	12.0295	11.9754	10.4782	10.512	10.1304	9.51901	8.7144	10.0427	10.1331	-1.76635	2.71e-71	3e-69	1.00361	0.0157751	0.163445
NM_172589	chr13	94057796	94195409	+	4342	1	Lhfpl2|6030465B15|AI447312|AW050335|mKIAA0206|vgim|-|13|13 C3|protein-coding	12.0429	12.11	12.0746	10.3973	10.7635	10.5178	11.0622	11.1709	11.2143	11.2694	-1.59854	1.27e-70	1.39e-68	0.134345	0.225902	0.717107
NM_008728	chr15	11839897	11905674	-	6916	1	Npr3|ANP-C|ANPR-C|EF-2|NPR-C|lgj|stri|-|15 A1|15 5.83 cM|protein-coding	9.64103	9.45917	9.50885	7.6412	7.48657	7.69447	8.50754	8.3284	8.37633	8.49757	-2.18392	2.34e-70	2.56e-68	0.0255741	0.89207	0.992777
NM_010101	chr13	51408618	51422797	+	4480	1	S1pr3|AI132464|Edg3|Lpb3|S1p3|-|13|13 A5|protein-coding	12.8241	12.8098	12.7213	11.4441	11.426	11.1429	11.3159	11.4631	11.2492	11.1125	-1.51903	7.32e-70	7.94e-68	-0.216606	0.0626384	0.386705
NM_007743	chr6	4505618	4541543	+	5168	1	Col1a2|AA960264|AI325291|Col1a-2|Cola-2|Cola2|oim|-|6 A1|6 1.81 cM|protein-coding	14.7434	14.8769	14.813	13.6263	13.4047	13.3723	13.8403	13.5345	14.2016	14.0865	-1.40365	1.08e-69	1.16e-67	0.474912	2.38e-05	0.000852823
NM_198612	chr6	100704734	100805081	+	1817	1	Gxylt2|Glt8d4|Gm152|-|6|6 D3|protein-coding	8.53645	8.28608	8.2133	5.58624	5.59866	5.29979	6.15655	5.87428	6.20905	6.38132	-3.80963	1.79e-69	1.92e-67	0.426096	0.285327	0.784195
NM_029770	chr10	60762594	60831581	-	5849	1	Unc5b|6330415E02Rik|A630020F16|D10Bwg0792e|Unc5h2|-|10 B4|10 31.52 cM|protein-coding	11.6387	11.8251	11.6807	13.0203	13.1089	12.9216	11.7476	11.2771	11.2884	11.0213	1.35513	6.05e-69	6.44e-67	-0.382897	0.0108642	0.125986
NM_183355	chr1	168153527	168432169	-	7152	1	Pbx1|2310056B04Rik|D230003C07Rik|Pbx-1|-|1 H2.3|1 75.95 cM|protein-coding	11.9086	12.1095	11.7911	10.2883	10.2885	9.9493	10.5605	10.4279	11.0874	11.1362	-1.86642	7.68e-69	8.13e-67	0.658194	8.1e-09	6.01e-07
NM_001310459	chr1	14168958	14310199	-	4322	1	Eya1|bor|-|1 A3|1 4.31 cM|protein-coding	9.50974	9.65681	9.45344	7.60617	7.18977	7.12413	7.88961	8.1924	7.65687	7.91317	-2.5383	8.64e-69	9.09e-67	-0.302912	0.192839	0.670264
NR_030416	chr7	142577064	142577147	-	83	1	Mir675|Mirn675|mir-675|mmu-mir-675|-|7 F5|7|ncRNA	13.2851	13.3784	13.2933	11.7699	12.0748	12.0144	12.3856	12.6201	12.8042	12.7973	-1.43108	1.93e-68	2.02e-66	0.309158	0.00524941	0.0768773
NM_001286348	chr5	44472133	44799746	-	2656	1	Ldb2|AI035351|AW146358|CLIM1|CLP-36|Ldb3|-|5|5 B3|protein-coding	10.002	9.87884	9.90381	8.16551	8.32708	8.03299	9.37344	9.54047	9.95105	9.83894	-1.94096	2.41e-68	2.5e-66	0.474628	0.000862384	0.0185969
NM_011925	chr8	83723251	83741311	-	3231	1	Adgre5|AA409984|Cd97|TM7LN1|-|8 C2|8 40.22 cM|protein-coding	9.99628	9.97958	9.91842	8.33684	8.45493	8.29195	9.33457	9.45376	9.43116	9.2755	-1.77263	3e-68	3.1e-66	-0.0401029	0.790692	0.981456
NM_010441	chr10	120361268	120476469	-	3710	1	Hmga2|9430083A20Rik|HMGI-C|Hmgic|pg|pygmy|-|10 D2|10 67.94 cM|protein-coding	13.5828	13.7304	13.6937	11.7833	12.2492	12.0585	12.3209	12.1097	12.4442	12.3511	-1.70877	4.71e-68	4.81e-66	0.193597	0.0703968	0.412902
NM_177776	chr11	72390114	72411713	-	2614	1	Smtnl2|D130058I21Rik|-|11|11 B4|protein-coding	9.7006	9.91043	9.62135	7.53144	7.91376	7.56738	8.1774	7.82855	7.97508	7.9286	-2.3317	7.98e-68	8.1e-66	-0.060433	0.787129	0.980989
NM_010450	chr6	52242105	52245810	-	2284	1	Hoxa11|Hox-1.9|Hoxa-11|-|6 B3|6 25.4 cM|protein-coding	11.297	11.3914	11.3638	9.02099	9.6564	9.16583	10.5837	10.8954	12.0277	11.7206	-2.18935	1.18e-67	1.19e-65	1.19754	2.22e-17	5.37e-15
NM_001025576	chr2	77009906	77170635	-	6303	1	Ccdc141|2610301F02Rik|CAMDI|-|2|2 C3|protein-coding	9.1835	8.69783	8.82488	6.34762	6.30548	6.38839	8.17488	8.14645	8.05537	8.3379	-3.14681	2.43e-67	2.44e-65	0.0498118	0.805118	0.984385
NM_010284	chr15	3317755	3583352	-	4289	1	Ghr|GHBP|GHR/BP|-|15 A1|15 1.84 cM|protein-coding	10.2965	10.0691	10.2134	8.47236	8.21863	8.51859	9.48615	9.35125	9.54086	9.66236	-1.95918	1.06e-66	1.05e-64	0.203026	0.159533	0.61423
NM_001355289	chr2	44983512	45113253	-	9053	1	Zeb2|9130203F04Rik|D130016B08Rik|SIP1|Zfhx1b|Zfx1b|Zfxh1b|-|2|2 B|protein-coding	10.4904	10.2604	10.2618	8.66542	8.46559	8.70845	9.37876	9.63702	9.31147	9.5457	-1.88149	2.84e-66	2.8e-64	-0.0874416	0.589568	0.936048
NM_010111	chr8	8617439	8660773	-	4312	1	Efnb2|ELF-2|Epl5|Eplg5|Htk-L|LERK-5|Lerk5|NLERK-1|-|8 A1.1|8 3.42 cM|protein-coding	11.8835	12.0011	11.9279	10.462	10.7289	10.4843	10.0414	9.99025	10.1634	10.0964	-1.45839	4.5e-66	4.41e-64	0.128565	0.313252	0.809048
NM_027147	chr4	41638144	41640302	-	1243	1	Enho|1110065P19Rik|2310040A07Rik|-|4|4 A5|protein-coding	8.8568	9.07566	8.76942	6.69184	6.68319	6.45509	7.6504	7.91252	8.05026	8.11256	-2.77465	7.24e-66	7.06e-64	0.34209	0.117243	0.53527
NM_175386	chr3	53041547	53261679	+	2083	1	Lhfp|2810489O06Rik|AI194968|Lhfpl6|-|3|3 C|protein-coding	10.8393	10.7734	10.8482	9.34024	8.93694	9.18925	9.59254	9.28068	9.14051	9.37198	-1.7814	8.99e-66	8.71e-64	-0.194207	0.243357	0.738475
NM_009933	chr10	76708792	76726044	-	3939	1	Col6a1|AI747156|Col6a-1|-|10 C1|10 39.71 cM|protein-coding	10.8888	10.414	10.5256	8.75136	8.52491	8.57863	9.61632	9.54819	10.2837	10.1667	-2.17551	9.21e-66	8.88e-64	0.6972	1.19e-07	6.89e-06
NM_001271472	chr15	83602583	83725039	-	7907	1	Scube1|7330410C13Rik|A630023E24Rik|-|15|15 E1|protein-coding	11.8838	11.9232	11.9279	10.6387	10.7936	10.566	11.4729	10.9894	11.5991	11.3079	-1.3184	2.07e-65	1.98e-63	0.228218	0.135236	0.567172
NM_011891	chr11	46978783	47379302	-	1390	1	Sgcd|35kDa|delta-SG|-|11|11 B1.1|protein-coding	8.14506	8.28512	8.13797	5.44811	5.60481	5.48399	7.76381	7.67238	7.92852	7.91376	-3.75166	1.09e-64	1.03e-62	0.239068	0.251422	0.749338
NM_008591	chr6	17463957	17573980	+	6628	1	Met|AI838057|HGF|HGFR|Par4|c-Met|-|6 A2|6 7.83 cM|protein-coding	10.9222	11.2123	11.054	9.33202	8.76956	9.08544	10.1338	10.442	9.84606	9.8935	-2.13642	4.31e-64	4.08e-62	-0.455573	0.0016693	0.0316834
NM_009911	chr1	128588199	128592299	-	1810	1	Cxcr4|CD184|CXC-R4|CXCR-4|Cmkar4|LESTR|PB-CKR|PBSF/SDF-1|Sdf1r|b2b220Clo|-|1 E3|1 56.43 cM|protein-coding	8.70934	9.06502	8.95472	6.69632	6.24071	6.48857	7.54406	7.74745	6.86912	7.21163	-2.95031	1.39e-63	1.31e-61	-0.7389	0.00631128	0.08676
NM_172298	chr7	36698118	36773553	+	5094	1	Tshz3|A630038G13Rik|Tsh3|Zfp537|mKIAA1474|teashirt3|-|7|7 B2|protein-coding	10.1794	10.0469	9.99655	7.91745	8.40717	7.96317	8.44601	8.28879	8.28114	8.36993	-2.17305	1.39e-63	1.31e-61	-0.042234	0.826658	0.986892
NM_007392	chr19	34240336	34255373	-	2561	1	Acta2|0610041G09Rik|Actvs|SMAalpha|SMalphaA|a-SMA|alphaSMA|-|19|19 C1|protein-coding	11.9327	11.3583	11.4397	6.72024	6.3869	6.97097	9.35517	9.77593	9.12099	9.4305	-5.52195	1.43e-63	1.34e-61	-0.319882	0.0772699	0.435571
NM_145839	chr5	99217420	99252927	-	2980	1	Rasgef1b|4732452O09Rik|GPIgamma4|Gpig4|-|5|5 E3|protein-coding	10.2166	10.2323	10.1323	11.3731	11.4952	11.3874	11.2109	11.2316	10.8518	10.6527	1.29053	1.69e-63	1.57e-61	-0.487549	3.41e-05	0.00116106
NM_009538	chr10	13090788	13131695	+	5253	1	Plagl1|Lot1|Zac1|-|10 A2|10 4.72 cM|protein-coding	11.1204	10.8437	10.9624	8.83207	9.23492	8.59213	9.31165	9.1555	9.27404	9.19108	-2.23317	2.59e-63	2.39e-61	0.00476949	0.97534	0.996363
NM_001302357	chr3	66971723	66981771	-	3095	1	Shox2|6330543G17Rik|OG12|Og12x|Prx3|SHOT|-|3 E1|3 30.76 cM|protein-coding	13.0864	13.2717	13.2514	7.15199	8.04162	7.30599	11.8091	11.4941	11.7544	11.7013	-6.14711	5.68e-63	5.21e-61	0.0768761	0.519948	0.912993
NM_013553	chr15	103034395	103036852	+	1979	1	Hoxc4|Hox-3.5|-|15 F3|15 58.08 cM|protein-coding	7.88929	7.81815	7.61429	4.85468	4.67337	4.7235	5.10426	4.68965	5.31689	5.13178	-4.53386	1.01e-62	9.18e-61	0.735836	0.256663	0.755479
NM_177068	chr1	170644532	170682789	+	3085	1	Olfml2b|1110018N05Rik|4832415H08Rik|AI467542|-|1|1 H3|protein-coding	10.1724	9.85992	10.0183	8.3482	8.11107	8.2308	8.69085	8.72222	8.38726	8.34665	-1.97456	1.94e-62	1.76e-60	-0.377605	0.0361553	0.280969
NM_145575	chr6	34709444	34775469	+	4021	1	Cald1|4833423D12Rik|AI195384|AV071549|AW536160|C920027I18Rik|-|6 B1|6 15.07 cM|protein-coding	12.4366	12.4514	12.4271	11.4797	11.4352	11.4198	11.6758	11.8411	11.794	11.7377	-1.04952	4.29e-62	3.88e-60	0.00857922	0.93769	0.994469
NM_001037987	chr13	88821472	89323225	+	5345	1	Edil3|Del-1|Del1|Sox2-cre|Sox2Cre|Tg(Sox2-cre)1Amc|-|13|13 C3|protein-coding	8.17836	8.14925	8.05093	5.31504	5.54953	5.64143	7.22869	6.87816	6.89545	7.13203	-3.63305	8.58e-62	7.7e-60	-0.0521185	0.855959	0.990608
NM_175501	chr15	11064773	11349232	+	8590	1	Adamts12|ADAMTS-12|AI605170|-|15|15 A1|protein-coding	10.0055	9.6913	9.84742	8.0494	8.12101	8.1323	8.66248	9.16704	9.45698	9.4854	-1.94843	1.27e-61	1.13e-59	0.583527	0.00163653	0.0312172
NM_013930	chr6	23072173	23132986	-	3675	1	Aass|LKR|LKR/SDH|LOR|LOR/SDH|Lorsdh|SDH|-|6 A3.1|6 10.27 cM|protein-coding	9.03069	9.06323	9.08393	7.13023	7.02591	7.25657	8.49954	8.4305	8.17154	8.32745	-2.24555	1.48e-61	1.31e-59	-0.240983	0.19994	0.681964
NM_008495	chr15	78926725	78930465	+	794	1	Lgals1|AA410090|Gal-1|Galbp|L-14.5|L14|Lect14|galectin-1|-|15 E1|15 37.7 cM|protein-coding	13.1519	13.2521	13.1552	12.0764	11.8203	11.8842	12.192	12.4078	12.0511	12.1666	-1.32081	1.59e-61	1.4e-59	-0.200828	0.0777241	0.437158
NM_001289498	chr15	7206120	7398395	-	4858	1	Egflam|5930412K08|AU040377|-|15|15 A1|protein-coding	10.031	10.0757	10.0622	8.66891	8.51349	8.56976	9.05933	9.39905	9.85171	9.73826	-1.61521	7.85e-61	6.9e-59	0.605577	0.000171256	0.00487559
NM_001252372	chr10	88518279	88605152	-	3908	1	Mybpc1|8030451F13Rik|-|10|10 C1|protein-coding	9.09711	8.76136	8.72187	4.93458	4.90566	4.63544	8.19266	8.22666	7.78519	7.87011	-7.01224	8.74e-61	7.65e-59	-0.432266	0.0285164	0.241524
NM_153790	chr16	17797282	17808293	+	3295	1	Scarf2|NSR1|SREC-II|SRECRP-1|Scatf1|Srec2|SrecII|-|16|16 A3|protein-coding	11.6441	11.6797	11.6017	10.5925	10.5698	10.5359	10.2187	9.69738	9.88582	9.73706	-1.14393	6.12e-60	5.33e-58	-0.171536	0.313374	0.809048
NM_001199556	chr9	39587396	39603652	-	4281	1	AW551984|3222402N16|-|9|9 A5.1|protein-coding	10.2533	9.55176	9.8741	7.63197	7.2201	7.47263	8.94008	8.91942	8.49963	8.70604	-2.78074	7.84e-60	6.8e-58	-0.356041	0.0388842	0.294108
NM_011436	chr9	41964709	42124297	-	10676	1	Sorl1|2900010L19Rik|AI596264|AW261561|LR11|SorLA|gp250|mSorLA|-|9|9 A5.1|protein-coding	9.68205	9.75777	9.73034	8.07949	8.19433	8.23529	9.00398	8.69604	9.08258	8.98603	-1.73072	4.31e-59	3.72e-57	0.204377	0.236199	0.729844
NM_153153	chr18	5046589	5119293	+	7387	1	Svil|AU024053|B430302E16Rik|-|18|18 A1|protein-coding	11.7941	11.6641	11.739	10.6442	10.528	10.4914	11.1267	10.9491	10.82	10.8338	-1.24957	6.54e-59	5.61e-57	-0.220554	0.0544254	0.358164
NM_019391	chr7	142471843	142494868	+	2084	1	Lsp1|Lsp-1|WP34|p50|pp52|-|7 F5|7 87.93 cM|protein-coding	10.2673	10.197	10.1482	8.80302	8.86568	8.7257	9.07499	9.47611	8.89014	9.08603	-1.5363	6.81e-59	5.82e-57	-0.328609	0.0726938	0.420064
NM_026505	chr18	3507957	3516404	+	5035	1	Bambi|2610003H06Rik|-|18|18 A1|protein-coding	10.3039	10.2097	10.4219	11.851	11.5752	11.8336	11.4098	11.3792	11.0691	11.1293	1.52222	1.14e-58	9.72e-57	-0.307102	0.00361729	0.0579577
NM_031189	chr1	134290004	134292548	+	1475	1	Myog|MYF4|bHLHc3|myo|-|1 E4|1 58.18 cM|protein-coding	11.3665	10.9507	10.9626	5.01745	5.04229	4.94318	9.19313	9.49562	8.77987	9.22889	-10.5749	1.61e-58	1.36e-56	-0.355247	0.0573721	0.368037
NM_008481	chr10	26981285	27616942	-	9647	1	Lama2|5830440B04|dy|mKIAA4087|mer|merosin|-|10 A4|10 14.23 cM|protein-coding	9.32786	9.31857	9.3744	7.64469	7.27386	7.35389	9.83895	9.91099	10.242	10.3511	-2.17849	1.62e-58	1.36e-56	0.455459	0.000322552	0.00825859
NM_010591	chr4	95049036	95052222	-	3184	1	Jun|AP-1|Junc|c-jun|-|4 C5|4 43.34 cM|protein-coding	11.2574	11.3353	11.2002	9.96897	10.0822	9.83925	9.50573	9.86192	9.59415	9.46027	-1.38839	1.76e-58	1.48e-56	-0.177901	0.278419	0.778579
NM_001079869	chr11	96323126	96347930	+	3384	1	Hoxb3|Hox-2.7|-|11 D|11 59.84 cM|protein-coding	7.75718	7.78928	7.49113	4.61545	4.71795	4.54722	4.69569	4.72997	4.70047	4.86866	-4.71448	7.35e-58	6.13e-56	0.290491	0.716144	0.968807
NM_001085515	chr4	41495601	41503075	-	4171	1	AI464131|AA408153|AI604836|Gm762|Kiaa1161|Myorg|NET37|-|4|4 A5|protein-coding	8.53108	8.65554	8.53584	6.53242	6.57644	6.36724	7.51137	7.37015	7.08451	7.05514	-2.56663	7.93e-58	6.57e-56	-0.457071	0.080267	0.44504
NM_001080814	chr9	15910193	16378231	-	18441	1	Fat3|9430076A06Rik|D430038H04Rik|Gm1132|Gm510|MFAT3F|-|9|9 A2|protein-coding	11.404	11.2342	11.3029	9.99162	10.0389	10.1547	12.0952	11.7123	11.7809	12.0165	-1.33381	8.99e-58	7.42e-56	-0.00786964	0.953302	0.994469
NM_011578	chr5	107106567	107289629	-	6071	1	Tgfbr3|1110036H20Rik|AU015626|AW215636|TBRIII|-|5|5 E5|protein-coding	10.0046	9.85873	9.81314	8.33976	8.41074	8.3459	9.23668	9.40169	9.87097	9.78363	-1.69045	1.17e-57	9.57e-56	0.551698	0.00013286	0.00389935
NM_007389	chr2	73563281	73580338	-	4309	1	Chrna1|AI385656|AI608266|Achr-1|Acra|-|2 C3|2 43.76 cM|protein-coding	8.48622	7.89557	8.07095	5.01758	5.32577	5.22302	6.95164	6.92846	6.70968	7.07899	-4.34395	1.31e-57	1.07e-55	-0.0425448	0.884589	0.992777
NM_001110211	chr11	54978953	55033471	-	2625	1	Anxa6|AW107198|Anx6|AnxVI|Cabm|Camb|-|11 B1.3|11 32.13 cM|protein-coding	12.8533	12.7977	12.734	11.8021	11.8508	11.8173	11.9008	11.9876	11.5895	11.6435	-1.02567	2.73e-57	2.22e-55	-0.341349	0.000989972	0.020991
NM_177182	chr11	76672470	76673676	+	1204	1	Bhlha9|A830053O21Rik|Fingerin|-|11|11 B5|protein-coding	6.35665	6.79713	6.48246	8.74821	8.9048	8.76015	8.38706	8.41294	7.9083	7.44243	2.71033	3.56e-57	2.88e-55	-0.809585	0.000288276	0.00756937
NM_177794	chr10	68723746	68782654	+	5044	1	Tmem26|3230401A06|AI195372|-|10|10 B5.3|protein-coding	11.588	11.3215	11.4605	10.1351	10.0467	9.86126	10.634	10.4947	10.3248	10.222	-1.53613	5.25e-57	4.21e-55	-0.304422	0.0133593	0.145408
NM_175314	chr6	92772699	92901441	-	6004	1	Adamts9|1810011L16Rik|8430403M15Rik|AW743315|E030027K14Rik|-|6|6 D1|protein-coding	10.8079	10.7964	10.7376	9.16683	8.51626	8.71298	9.58852	9.34019	9.46489	9.702	-2.11497	5.94e-57	4.75e-55	0.13445	0.391759	0.857082
NM_011267	chr1	153740353	153745468	+	2328	1	Rgs16|Rgs14|Rgsr|-|1 G3|1 65.43 cM|protein-coding	8.87707	8.79793	8.65906	6.84523	6.73358	6.81873	7.65304	7.86074	7.5736	7.50581	-2.37968	7.46e-57	5.93e-55	-0.262529	0.264166	0.765968
NM_001110209	chr2	74514837	74578948	-	8759	1	Lnpk|2310011O18Rik|4921514L11Rik|9530051D01Rik|AI666268|Lnp|Lnpk1|Ul|ulnaless|-|2|2 C3|protein-coding	10.1879	10.139	10.2454	11.7371	11.41	11.6207	12.236	12.1738	11.1884	11.2571	1.48148	1.84e-56	1.46e-54	-1.0282	2.02e-24	7.3e-22
NM_153409	chr2	65845767	66031546	+	10663	1	Csrnp3|A330102K23Rik|CSRNP-3|Csnrp3|Mbu1|taip-2|-|2|2 C1.3|protein-coding	10.2359	10.1892	10.1283	8.7732	8.43204	8.44505	9.97039	10.1345	10.0738	10.2605	-1.78051	3.74e-56	2.94e-54	0.124667	0.361559	0.838308
NM_009334	chr1	19208914	19238845	+	6123	1	Tfap2b|AI606113|AP-2(beta)|E130018K07Rik|Tcfap2b|-|1|1 A3|protein-coding	9.228	8.80565	9.09801	10.6759	11.0262	10.751	10.2252	9.91093	8.9241	8.97918	1.90137	4.46e-56	3.5e-54	-1.21445	2.93e-15	5.79e-13
NM_001161536	chr9	58196297	58202285	-	4298	1	Islr2|B930052A04Rik|Linx|Mbu-3|mKIAA1465|-|9|9 B|protein-coding	8.59281	8.19647	8.39875	6.11031	5.75128	5.75036	6.55011	6.95532	6.86871	7.17572	-3.27323	8.48e-56	6.62e-54	0.339781	0.289572	0.786995
NM_001360810	chr1	14753346	14755966	-	1749	1	Msc|MyoR|bHLHa22|-|1 A3|1 4.5 cM|protein-coding	9.57587	9.39956	9.09427	4.57137	4.685	4.49513	6.77092	6.95408	5.90522	6.24931	-8.30391	1e-55	7.78e-54	-1.01771	0.00328089	0.0538137
NM_010517	chr11	99041244	99052655	+	2088	1	Igfbp4|AI875747|Deb2|IBP-4|IGFBP-4|-|11|11 D|protein-coding	14.7871	14.7922	14.7635	13.8619	13.8644	13.712	13.0605	12.8554	13.2665	13.0845	-1.01426	1.09e-55	8.45e-54	0.232538	0.0330141	0.266267
NM_008086	chr13	60174405	60177535	-	3128	1	Gas1|AW554192|Gas-1|-|13 B2|13 31.92 cM|protein-coding	13.4318	13.341	13.3595	12.3726	12.4689	12.3162	11.3951	11.4566	11.5272	11.3468	-1.04245	1.47e-55	1.13e-53	0.0191823	0.865664	0.99219
NM_011537	chr5	119834663	119885218	+	3930	1	Tbx5|-|-|5 F|5 60.42 cM|protein-coding	12.6424	12.6601	12.6427	11.2748	11.5441	11.1832	11.1916	11.1638	11.3821	11.1126	-1.37806	2.22e-55	1.7e-53	0.0858107	0.482148	0.902914
NM_001190451	chr10	97479500	97518163	+	1877	1	Dcn|DC|DSPG2|PG40|PGII|PGS2|SLRR1B|-|10 C3|10 50.27 cM|protein-coding	8.96669	8.3273	8.4542	5.92903	5.90533	6.01541	7.77439	8.01191	7.80802	7.63039	-3.42116	2.62e-55	2e-53	-0.204339	0.363195	0.839029
NM_008252	chr8	57511843	57515999	+	2685	1	Hmgb2|C80539|HMG-2|Hmg2|-|8 B2|8 29.9 cM|protein-coding	12.7001	12.7188	12.7455	13.6624	13.64	13.58	12.718	12.8225	12.6112	12.6721	0.939882	2.99e-55	2.28e-53	-0.13181	0.183936	0.655502
NM_001033145	chr9	94517864	94538081	-	3945	1	1190002N15Rik|GoPro49|HASF|-|9|9 E3.3|protein-coding	10.2082	10.0261	10.2143	11.817	11.4433	11.6867	11.7247	11.5807	10.3284	10.3337	1.58911	5.5e-55	4.16e-53	-1.39448	3.07e-36	2.22e-33
NM_138315	chr10	41476314	41487030	+	3537	1	Mical1|MICAL|MICAL-1|Nical|-|10|10 B2|protein-coding	10.4645	10.2685	10.3783	11.5968	11.6449	11.4915	10.8774	10.853	10.3387	10.2957	1.27096	5.6e-55	4.22e-53	-0.577338	5.2e-07	2.7e-05
NM_010881	chr12	4247362	4477182	-	7304	1	Ncoa1|KAT13A|NCoA-1|NRC-1|SRC-1|SRC-a|SRC1|bHLHe74|mNRC-1|-|12|12 A1.1|protein-coding	10.3521	10.1525	10.1468	8.83245	8.76807	8.70277	9.06609	8.97295	9.10363	8.97052	-1.58625	6.83e-55	5.12e-53	0.027414	0.865047	0.99219
NM_001205204	chr1	158362304	158691786	+	7199	1	Astn1|Astn|GC14|mKIAA0289|-|1|1 H1|protein-coding	9.90728	9.8051	9.87772	8.46256	8.1773	8.21637	8.79499	8.35501	8.48492	8.50879	-1.74073	1.45e-54	1.08e-52	-0.0975691	0.626602	0.944815
NM_001112702	chr1	135799511	135810989	+	1027	1	Tnni1|2700018B22Rik|AI747285|ssTnI|-|1 E4|1 59.28 cM|protein-coding	9.09698	8.18044	8.51239	5.44288	5.82095	5.64183	7.18209	7.28407	6.66856	7.15181	-3.97175	3.41e-54	2.53e-52	-0.378147	0.19986	0.681964
NR_153507	chr7	6730583	6770139	+	4707	1	Usp29|Ocat|-|7 A1|7 4.04 cM|protein-coding	9.7436	9.83604	9.78612	7.9822	8.34753	8.2114	8.79827	8.87958	9.1892	9.14514	-1.7846	3.93e-54	2.91e-52	0.365452	0.0216146	0.204612
NM_007855	chr1	91801461	91848034	+	1331	1	Twist2|Dermo1|bHLHa39|-|1|1 D|protein-coding	10.8638	10.7272	10.7545	9.09006	9.4621	9.04296	9.10552	8.91717	9.03926	9.03937	-1.69792	5.39e-54	3.97e-52	0.0353679	0.828063	0.986904
NM_025830	chr8	107436398	107558595	+	4255	1	Wwp2|1300010O06Rik|AA690238|AIP2|AW554328|-|8|8 D3|protein-coding	12.8925	12.721	12.7763	11.8136	11.7652	11.7427	12.0827	12.0037	12.2642	12.2804	-1.07962	9.47e-54	6.95e-52	0.244433	0.0118106	0.13382
NM_175549	chr16	73892306	74411825	-	8930	1	Robo2|2600013A04Rik|9430089E08Rik|BB097918|D230004I22Rik|mKIAA1568|-|16|16 C3.1|protein-coding	12.2924	12.5267	12.4686	11.1995	10.9515	11.1876	12.5602	12.7104	12.706	12.7624	-1.38817	1.39e-53	1.02e-51	0.104622	0.308154	0.805452
NM_172506	chr16	44485045	44558870	-	4407	1	Boc|4732455C11|mFLJ00376|-|16|16 B4|protein-coding	11.892	11.8902	11.7697	10.4955	10.5856	10.1871	10.8189	11.0079	11.6578	11.5383	-1.50643	1.6e-53	1.16e-51	0.722812	9.89e-10	8.45e-08
NM_009946	chr13	54371349	54383917	+	4922	1	Cplx2|921-L|AI413745|AW492120|Gm34843|-|13|13 B1|protein-coding	9.5996	9.60549	9.58578	8.06171	8.16572	8.17558	8.31714	8.24516	8.14768	8.26492	-1.63519	4.35e-53	3.15e-51	-0.0795715	0.686861	0.962341
NM_007739	chr16	57624256	57754737	-	5104	1	Col8a1|Col8a-1|-|16|16 C1.1|protein-coding	9.77838	9.93262	9.76478	8.25413	8.19058	7.84057	8.95914	8.71874	7.88235	8.19895	-1.91697	6.2e-53	4.48e-51	-0.896669	7.42e-06	0.000304954
NM_009189	chr12	73041827	73046712	-	2845	1	Six1|BB138287|-|12 C3|12 30.34 cM|protein-coding	10.6551	10.5441	10.5828	9.19998	8.70861	8.92936	9.52663	9.33848	8.6378	8.51522	-1.76749	8.67e-53	6.23e-51	-0.938911	1.13e-08	8.14e-07
NM_011993	chr7	139086001	139101791	+	2623	1	Dpysl4|AI173505|CRMP-3|Crmp3|DPY4|Drp-4|Ulip4|-|7|7 F4|protein-coding	9.93751	10.1295	9.99653	8.51677	8.66481	8.60163	9.46961	9.46376	8.89472	8.97077	-1.57313	1.11e-52	7.96e-51	-0.582118	0.000112511	0.00334736
NM_145584	chr7	113765998	114043375	+	6148	1	Spon1|AI666765|AW455831|BC020531|D330035F22Rik|FSP|-|7|7 F1|protein-coding	8.0405	7.70641	7.78108	5.34993	5.44671	5.28714	5.72501	6.18027	6.35052	5.99227	-3.49704	2.07e-51	1.48e-49	0.324371	0.448352	0.890789
NM_016669	chr7	120186384	120201988	-	1246	1	Crym|-|-|7 F2|7 64.47 cM|protein-coding	8.20349	8.07936	7.58522	5.27144	4.90377	4.86894	6.46493	6.86266	6.84151	6.87237	-4.5328	2.95e-51	2.09e-49	0.226208	0.463203	0.896206
NM_001359254	chr10	26274468	26374072	-	4667	1	L3mbtl3|AI481284|MBT-1|-|10|10 A4|protein-coding	12.0098	12.1491	12.0881	11.1159	11.0589	11.0454	11.862	11.677	11.3988	11.4246	-1.06967	3.45e-51	2.44e-49	-0.374112	0.000523415	0.0124142
NM_008709	chr12	12936093	12941836	-	2591	1	Mycn|N-myc|Nmyc|Nmyc-1|Nmyc1|bHLHe37|c-nmyc|-|12 A1.1|12 6.14 cM|protein-coding	10.7709	10.992	10.835	12.0788	12.3736	12.1214	11.2655	11.1658	11.0616	10.863	1.38921	9.39e-51	6.58e-49	-0.258789	0.0277343	0.238352
NM_011160	chr19	30564487	31664370	-	6881	1	Prkg1|AW125416|CGKI|Gm19690|Prkg1b|Prkgr1b|-|19|19 C1|protein-coding	8.6405	8.35756	8.62121	5.94531	6.18256	6.50292	7.60149	7.47167	7.84673	8.016	-2.90367	9.99e-51	6.98e-49	0.470825	0.0346968	0.274023
NM_001037294	chr18	65265531	65393888	-	7233	1	Alpk2|Gm549|Hak|-|18|18 E1|protein-coding	7.88247	7.58079	7.58085	4.61689	4.83691	4.62463	6.32702	6.50907	5.87647	6.24001	-5.04309	2.72e-50	1.89e-48	-0.487316	0.180647	0.651571
NM_001271963	chr2	165595028	165771727	+	2441	1	Eya2|Eab1|-|2 H3|2 85.83 cM|protein-coding	9.1913	9.06689	8.94979	7.29965	7.44035	7.19473	7.07078	7.26797	7.19262	7.01788	-2.03575	2.82e-50	1.95e-48	-0.0736462	0.799714	0.983395
NM_001143683	chr2	106693181	106868360	+	2931	1	Mpped2|239Fb|2700082O15Rik|AV354767|AW060960|-|2 E3|2 55.8 cM|protein-coding	10.7502	10.5097	10.4651	9.23776	8.99366	9.09439	9.50167	9.19947	9.10536	9.26536	-1.58896	4.89e-50	3.37e-48	-0.180292	0.272438	0.773603
NM_001347567	chr13	83524743	83667079	+	6340	1	Mef2c|5430401D19Rik|9930028G15Rik|AV011172|Mef2|-|13 C3|13 43.68 cM|protein-coding	10.7329	10.2454	10.3319	8.74495	8.78426	8.68178	9.87883	9.96903	9.93925	9.94155	-1.86747	6.57e-50	4.52e-48	0.0196359	0.880391	0.992777
NM_008276	chr2	74705489	74707932	+	2045	1	Hoxd8|4921540P06Rik|AI047735|Hox-4.3|Hox-5.4|-|2 C3|2 44.13 cM|protein-coding	9.61638	9.76419	9.65847	7.93903	8.27903	7.93863	9.01159	9.2601	10.9047	10.7613	-1.8064	1.44e-49	9.83e-48	1.82307	2.3e-39	2.06e-36
NM_001164034	chr6	126101412	126166744	-	1423	1	Ntf3|AI316846|AI835689|HDNF|NGF-2|Nt3|Ntf-3|-|6 F3|6 60.45 cM|protein-coding	9.1111	9.12955	9.17661	7.44466	7.52847	7.60377	8.55569	8.86574	8.71968	8.88879	-1.85514	1.72e-49	1.17e-47	0.0960387	0.602993	0.93924
NM_027402	chr4	129136999	129144593	+	2755	1	Fndc5|1500001L03Rik|AI836596|C87088|PeP|Pxp|-|4|4 D2.2|protein-coding	9.31988	8.9908	9.01431	7.17126	7.39372	7.20519	7.54843	7.71861	7.50276	7.42947	-2.15612	1.98e-49	1.35e-47	-0.200725	0.414233	0.87068
NM_176959	chr15	26540459	26895564	-	4610	1	Fbxl7|AL023057|D230018M15Rik|FBL7|Fbl6|-|15|15 B1|protein-coding	9.77138	9.73917	9.76951	8.4557	8.44982	8.36662	8.02148	7.78597	7.67519	7.80264	-1.47984	2.63e-49	1.78e-47	-0.190351	0.411185	0.868728
NM_013592	chr2	164389393	164404818	-	2495	1	Matn4|matrilin-4|-|2 H3|2 85.16 cM|protein-coding	10.8424	10.3974	10.4512	6.56127	5.90499	6.18793	8.1521	7.67939	7.02885	7.39793	-5.06363	5.69e-49	3.83e-47	-0.831866	0.00202095	0.0369284
NM_010923	chr2	157560078	157562525	+	1243	1	Nnat|5730414I02Rik|AW107673|Peg5|-|2 78.4 cM|2 H1|protein-coding	14.5083	14.6829	14.7669	13.4797	13.6389	13.5761	13.6301	13.8999	14.2118	14.1031	-1.14431	5.89e-49	3.95e-47	0.406468	0.000354958	0.00893449
NM_001293561	chr3	141465564	141834924	+	9336	1	Unc5c|B130051O18Rik|Unc5h3|rcm|-|3 H1|3 65.57 cM|protein-coding	12.0906	12.0423	12.1121	11.1706	11.0374	11.1134	12.0558	12.1368	12.122	12.0118	-1.03033	8.96e-49	5.99e-47	-0.0265195	0.797398	0.982597
NM_001163007	chr3	28263214	28670585	+	7057	1	Tnik|1500031A17Rik|4831440I19Rik|AI451411|C530008O15Rik|C630040K21Rik|-|3|3 A3|protein-coding	9.31815	9.2097	9.17111	7.45572	7.08225	7.57383	8.66723	8.51185	8.23467	8.41327	-2.12545	1.51e-48	1.01e-46	-0.296048	0.112892	0.527282
NM_177152	chr10	125966219	126015359	+	4029	1	Lrig3|9030421L11Rik|9130004I02Rik|9430095K15Rik|mKIAA3016|-|10|10 D3|protein-coding	12.4388	12.537	12.441	11.5399	11.5987	11.5259	11.6648	11.8732	12.0869	11.993	-0.97066	2.15e-48	1.43e-46	0.28413	0.0126313	0.140068
NM_027460	chr4	149744036	149774267	-	1868	1	Slc25a33|5730438N18Rik|Pnc1|-|4|4 E2|protein-coding	8.10483	8.08553	8.00902	9.54951	9.50756	9.74269	9.16676	8.83638	8.24132	8.22008	1.70769	2.2e-48	1.45e-46	-0.869877	3.06e-06	0.000138497
NM_010139	chr4	141301221	141329384	+	3913	1	Epha2|AW545284|Eck|Myk2|Sek-2|Sek2|-|4 D3|4 73.67 cM|protein-coding	8.04203	7.95612	8.13339	9.50171	9.89163	9.71042	8.95945	8.59415	8.93242	8.83644	1.85054	3.69e-48	2.43e-46	0.11667	0.52023	0.912993
NR_075078	chr19	4099998	4113965	+	4182	1	Pitpnm1|DRES9|Mpt-1|Nir-2|PITPnm 1|Pitpnm|R75447|Rd9|RdgB|RdgB1|-|19 A|19 3.81 cM|protein-coding	7.42534	7.63951	7.41921	9.38382	9.21748	9.12662	8.37375	8.04665	7.03686	7.12505	1.97875	4.3e-48	2.82e-46	-1.36667	1.7e-08	1.17e-06
NM_023275	chr12	75308313	75401455	+	2351	1	Rhoj|1110005O19Rik|AW210585|Arhj|TC10L|TCL|-|12|12 C3|protein-coding	9.5921	9.4758	9.44821	8.07357	8.08044	8.05416	8.10431	8.1931	8.61457	8.56109	-1.6138	4.8e-48	3.14e-46	0.50469	0.00771409	0.0998105
NM_011769	chr7	6675443	6696432	-	3491	1	Zim1|-|-|7 A1|7 3.87 cM|protein-coding	8.67502	8.64108	8.73659	6.56646	6.88162	6.93023	8.21431	8.20537	8.47986	8.65408	-2.26999	9.29e-48	6.05e-46	0.411232	0.0257573	0.228553
NM_176922	chr9	62677855	62783979	+	4905	1	Itga11|4732459H24Rik|-|9|9 B|protein-coding	7.83258	7.88862	7.88786	9.50929	9.31235	9.40028	8.96708	8.7725	7.69442	7.49242	1.725	1.32e-47	8.53e-46	-1.46167	3.75e-13	5.43e-11
NR_151637	chr3	29082531	29691056	+	2956	1	Egfem1|6130401L20Rik|Efcab11|-|3|3 A3|protein-coding	7.62001	7.86143	7.73394	5.19811	5.02386	5.40192	7.20265	7.00084	6.84602	7.48541	-3.78009	2.64e-47	1.7e-45	0.120382	0.685787	0.961632
NM_001281975	chr8	11611581	11635757	-	2444	1	Ankrd10|4833425P12Rik|AW549277|-|8|8 A1.1|protein-coding	10.0906	10.0975	10.1639	11.1331	11.1171	11.1885	12.2267	12.1417	12.0183	12.0958	1.08592	8.22e-47	5.27e-45	-0.129231	0.191158	0.667118
NM_013518	chr14	58072686	58112720	+	4134	1	Fgf9|Eks|-|14 C3|14 30.51 cM|protein-coding	8.99188	8.94803	9.0082	7.31613	7.29406	7.45065	8.61803	8.63943	8.78633	9.01231	-1.89109	8.91e-47	5.69e-45	0.308986	0.0734368	0.422581
NM_018805	chr11	63884693	63922284	-	6000	1	Hs3st3b1|3-OST-3B|3OST3B1|3Ost3b|AU041882|AW536289|Hs3st3b|m3-OST-3B|-|11 B3|11 39.47 cM|protein-coding	11.6306	11.7771	11.6233	10.4647	10.6796	10.5512	10.3425	10.5773	10.551	10.5255	-1.18208	1.52e-46	9.64e-45	0.0803909	0.537769	0.919826
NM_133721	chr9	118606709	118901003	+	6971	1	Itga9|(alpha)9|2610002H11Rik|6720458D17Rik|AI461869|D130073C02|D9Ertd428e|-|9 F3|9 70.32 cM|protein-coding	11.4495	11.4415	11.4475	10.3208	10.5179	10.426	10.6556	10.4453	10.6621	10.5468	-1.08997	1.78e-46	1.13e-44	0.0614181	0.623533	0.943523
NM_207655	chr11	16752203	16913907	+	5935	1	Egfr|9030024J15Rik|AI552599|Erbb|Errb1|Errp|Wa5|wa-2|wa2|-|11 A2|11 9.41 cM|protein-coding	10.2577	9.94856	10.0559	8.47519	8.74438	8.53091	9.19278	9.14556	8.89911	9.10959	-1.65392	3.14e-46	1.98e-44	-0.174166	0.280959	0.781441
NM_026481	chr8	105467492	105471422	-	1018	1	Tppp3|2700055K07Rik|CGI-38|Ceacam9|mmCGM8|-|8|8 D3|protein-coding	8.46686	8.48638	8.29536	6.4585	6.64872	6.45305	7.27405	7.36324	7.14331	7.47431	-2.36056	3.21e-46	2.02e-44	-4.25e-05	0.999873	0.999939
NM_010455	chr6	52215624	52218573	-	1947	1	Hoxa7|AV118143|Hox-1.1|M6|-|6 B3|6 25.4 cM|protein-coding	8.0491	8.19293	8.09973	5.97843	6.25721	5.91854	6.91648	7.23871	8.10445	8.00799	-2.67876	4.25e-46	2.67e-44	1.16586	6.99e-07	3.53e-05
NM_010195	chr10	115450314	115587780	-	4691	1	Lgr5|FEX|Gpr49|-|10|10 D2|protein-coding	8.26121	8.0409	8.17923	6.14386	6.16722	6.14809	7.29662	7.09136	6.37573	6.37265	-2.57883	4.68e-46	2.92e-44	-1.09105	0.000364061	0.00910332
NM_144799	chr6	112273758	112330423	+	1720	1	Lmcd1|AW455500|AW553074|dyxin|-|6|6 E3|protein-coding	7.44781	7.43098	7.2769	4.68324	4.70566	4.79287	5.5766	5.72702	6.09217	5.87198	-4.42761	4.91e-46	3.06e-44	0.52258	0.21857	0.707003
NM_172925	chr9	77636732	77660122	+	6252	1	Klhl31|9830147P19Rik|D930047P17Rik|Kbtbd1|-|9|9 D-E1|protein-coding	8.35162	7.70172	7.79615	4.42108	4.60869	4.5172	6.43661	6.41956	5.39075	6.20886	-6.1919	5.34e-46	3.31e-44	-0.796209	0.0588677	0.373993
NM_011789	chr10	80301820	80318256	+	9058	1	Apc2|AI852447|APCL|R75424|-|10|10 C1|protein-coding	9.3047	9.34176	9.20282	7.84889	7.76978	7.60179	8.3715	7.38266	7.85486	7.82583	-1.75549	5.73e-46	3.54e-44	-0.135	0.806439	0.984635
NM_009398	chr2	52038113	52056681	+	1593	1	Tnfaip6|TSG-6|Tnfip6|Tsg6|-|2|2 C1.1|protein-coding	9.83595	10.0101	9.99898	8.57584	8.3593	8.61484	9.58232	9.73557	9.82874	9.92725	-1.5728	5.93e-46	3.65e-44	0.236508	0.0889803	0.469548
NM_001081249	chr13	89655310	89742512	-	12415	1	Vcan|5430420N07Rik|9430051N09|Cspg2|DPEAAE|NG2|PG-M|PG-M(V0)|PG-M(V1)|hdf|-|13 C3|13 45.5 cM|protein-coding	13.9212	14.091	14.13	13.0038	12.7433	12.949	14.4183	14.4643	14.6843	14.7463	-1.20416	6.08e-46	3.73e-44	0.289488	0.00137145	0.0271019
NM_172118	chr2	156775464	156781657	+	1077	1	Myl9|AI327049|MLC20|Mylc2c|RLC-C|-|2|2 H1|protein-coding	10.4108	10.2775	10.6146	8.61179	8.89798	9.01646	9.03795	9.40483	8.99766	9.03512	-1.7259	6.39e-46	3.91e-44	-0.23766	0.177698	0.646327
NM_139001	chr9	56865104	56899870	+	8038	1	Cspg4|4732461B14Rik|AN2|NG2|-|9|9 B|protein-coding	9.63631	9.69118	9.6635	8.28469	8.41308	8.31195	8.57825	8.09667	8.99301	8.93357	-1.47776	6.62e-46	4.03e-44	0.69217	0.000471083	0.0112786
NM_007586	chr8	110142538	110168206	-	1418	1	Calb2|CR|-|8|8 D3|protein-coding	7.98481	8.38297	8.12882	4.23957	4.4358	4.30073	4.67713	4.92419	4.63827	4.93394	-6.86064	1.03e-45	6.28e-44	0.0567297	0.945652	0.994469
NM_177378	chr8	82863356	83091271	+	9676	1	Rnf150|A630007N06Rik|C030044C12Rik|Greul5|mKIAA1214|-|8|8 C2|protein-coding	10.7929	10.6703	10.7212	9.36923	8.78037	8.92447	9.43556	9.09439	9.65479	9.61032	-1.81415	2.36e-45	1.43e-43	0.397515	0.0119375	0.134833
NM_001130174	chr1	135836334	135852268	+	1199	1	Tnnt2|Tnt|cTnT|-|1 E4|1 59.32 cM|protein-coding	7.94662	7.44787	7.53303	4.67417	4.56802	4.75281	6.67516	6.54648	5.59545	6.4833	-5.18412	2.84e-45	1.72e-43	-0.682408	0.0891094	0.469746
NM_009982	chr7	88278085	88315861	+	7457	1	Ctsc|AI047818|CatC|DPP1|DPPI|-|7|7 D3|protein-coding	8.99024	8.8028	8.75545	10.0806	10.2534	10.21	9.9064	10.0393	9.15661	8.95499	1.44043	3.19e-45	1.92e-43	-0.990184	3.82e-11	4.03e-09
NM_016754	chr7	127211608	127214287	+	746	1	Mylpf|2410014J02Rik|MLC-2|Mlc2|-|7|7 F3|protein-coding	10.511	9.65464	9.81528	6.11054	6.15109	5.89538	8.64922	8.8249	8.20114	8.63845	-4.83718	4.17e-45	2.5e-43	-0.336169	0.09344	0.479186
NM_001004366	chr17	28142526	28171345	+	2959	1	Scube3|CEGF3|D030038I21Rik|-|17|17 A3.3|protein-coding	10.7158	10.9431	10.8826	9.7249	9.6663	9.60842	9.60834	8.91253	9.09124	9.06742	-1.27218	4.81e-45	2.87e-43	-0.234379	0.256263	0.754908
NM_172913	chr8	90247112	90348252	-	3184	1	Tox3|500-9|BC052044|C230068E13|CAGF9|Tnrc9|-|8 C4|8 43.96 cM|protein-coding	8.64595	8.57015	8.4745	6.88769	6.68679	6.57624	7.24173	7.41004	7.59542	7.37195	-2.24147	6.4e-45	3.8e-43	0.201198	0.434936	0.8823
NM_031998	chr6	30653457	30693749	-	3434	1	Cep41|1700017E11Rik|2810431D15Rik|Tsga14|-|6|6 A3.3|protein-coding	10.7498	10.7914	10.7353	9.71544	9.7629	9.66205	10.2362	10.381	10.1492	10.0574	-1.12566	7.55e-45	4.47e-43	-0.217658	0.092991	0.478585
NM_001252292	chr6	30738053	30748466	+	2651	1	Mest|AA408879|AI256745|Peg1|-|6 A3.3|6 12.53 cM|protein-coding	15.8421	15.9066	15.8541	14.1567	14.7257	14.3589	14.7102	14.7363	15.2082	15.0613	-1.50154	9.15e-45	5.4e-43	0.434973	4.75e-06	0.000204455
NM_024449	chr11	101962458	101967015	-	2062	1	Sost|5430411E23Rik|-|11|11 D|protein-coding	6.25263	6.42895	6.41408	8.20522	8.54869	8.38068	7.68079	7.53705	7.29009	7.20182	2.51935	9.8e-45	5.77e-43	-0.438497	0.0734237	0.422581
NM_010100	chr10	58600788	58675696	-	3666	1	Edar|ED1R|ED3|ED5|EDA-A1R|EDA3|dl|-|10 B4|10 29.37 cM|protein-coding	6.53749	6.60973	6.80227	8.49511	8.5297	8.46246	8.32012	8.13632	8.27353	8.28309	2.25246	1.13e-44	6.65e-43	0.0589508	0.757491	0.976253
NM_175284	chr5	128601106	128604093	+	2985	1	Fzd10|Fz-10|-|5|5 G1.3|protein-coding	10.7683	10.7877	10.7582	11.6578	11.6855	11.6462	10.9239	10.7705	11.0921	11.0101	0.933807	7.52e-44	4.4e-42	0.220308	0.0542052	0.357519
NM_007811	chr19	37697808	37701536	+	1772	1	Cyp26a1|Cyp26|P450RA|P450RAI|RAH|-|19|19 C2|protein-coding	6.22499	5.93922	5.99931	8.02761	8.09176	8.06298	7.8142	7.66176	6.79272	6.79506	2.62011	1.03e-43	5.98e-42	-1.17411	3.03e-06	0.000137572
NM_130448	chr3	49743296	49757316	-	5162	1	Pcdh18|3110038E07Rik|BB095589|PCDH68L|-|3|3 C|protein-coding	13.7885	13.8254	13.8266	12.9146	12.617	12.7248	13.2059	13.2715	13.2631	13.2151	-1.10911	1.34e-43	7.76e-42	0.00412199	0.965062	0.995554
NM_007831	chr18	71253632	72351069	-	10294	1	Dcc|C030036D22Rik|Igdcc1|-|18 E2|18 45.24 cM|protein-coding	8.38706	8.18477	8.35919	4.38885	4.48955	4.44521	6.62051	5.36018	6.03717	6.43177	-7.32189	2.24e-43	1.3e-41	0.182914	0.707233	0.966
NM_021543	chr14	79766772	79771312	-	3998	1	Pcdh8|1700080P15Rik|Papc|-|14 D3|14 42.76 cM|protein-coding	7.40103	7.871	7.64504	5.37346	5.36596	5.04574	5.39805	4.79439	5.08461	5.14144	-3.40267	4.56e-43	2.63e-41	0.0318497	0.965119	0.995554
NM_011161	chr15	89142484	89149606	-	2428	1	Mapk11|P38b|Prkm11|Sapk2|Sapk2b|p38-2|p38beta|p38beta2|-|15|15 E3|protein-coding	7.68824	7.95978	7.875	9.26288	9.4043	9.45263	8.61769	8.36874	9.08035	8.85467	1.71635	1.14e-42	6.57e-41	0.539134	0.00298942	0.0503859
NM_001079844	chr14	116925297	117979529	+	6768	1	Gpc6|-|-|14|14 E4|protein-coding	10.7866	10.6332	10.6902	9.64229	9.42085	9.41114	9.82135	9.75523	9.74782	9.93616	-1.30194	1.21e-42	6.93e-41	0.0647817	0.640364	0.946845
NM_025817	chr6	53815468	53820825	-	5355	1	Tril|1200009O22Rik|AI316813|mKIAA0644|-|6|6 B3|protein-coding	13.0698	13.0579	13.027	11.5865	12.0409	11.748	11.47	11.0015	11.4618	11.2376	-1.31337	1.27e-42	7.23e-41	0.11247	0.446443	0.888853
NM_026743	chr6	127887622	127953031	+	4199	1	Tspan11|1110014F12Rik|AU067806|-|6|6 F3|protein-coding	9.68457	9.6762	9.54432	8.31685	8.00146	7.92905	8.93509	9.05931	9.27035	9.24732	-1.72726	1.52e-42	8.63e-41	0.288921	0.0633847	0.389437
NM_008872	chr8	22757722	22782848	+	2538	1	Plat|AU020998|AW212668|D8Ertd2e|tPA|-|8 A2|8 11.42 cM|protein-coding	8.92817	8.71749	8.70002	7.08302	7.20703	7.01672	7.72873	7.88186	7.08387	7.13984	-1.98823	1.66e-42	9.42e-41	-0.850496	0.000625183	0.0143792
NM_008656	chr10	107482908	107486134	-	2078	1	Myf5|B130010J22Rik|Myf-5|bHLHc2|-|10 D1|10 55.95 cM|protein-coding	8.0122	8.33537	8.17916	4.66414	4.55555	4.59117	6.87059	7.073	6.92632	7.0674	-6.92748	1.7e-42	9.63e-41	0.0252344	0.927418	0.994469
NM_020510	chr11	102604431	102608058	+	3625	1	Fzd2|AL033370|AW456835|Fz10|Fzd10|Mfz10|Mfz10a|-|11|11 E1|protein-coding	12.9207	13.0191	12.874	12.0997	11.9944	11.9886	11.6139	11.7359	12.0846	11.8779	-0.960404	1.84e-42	1.04e-40	0.328377	0.00430175	0.06606
NM_001112813	chr11	94408391	94474198	-	8117	1	Cacna1g|Cav3.1d|[a]1G|a1G|alpha-1G|mKIAA1123|-|11|11 D|protein-coding	12.1049	12.1044	12.1536	11.1758	11.2756	11.0732	11.1093	10.2105	11.2069	11.1803	-0.999999	1.94e-42	1.09e-40	0.497778	0.270803	0.772571
NM_145570	chr6	82041628	82093099	+	1763	1	Eva1a|BC014699|Fam176a|Tmem166|-|6|6 C3|protein-coding	7.90831	7.67692	7.68266	9.3213	9.21264	9.225	8.81036	8.83733	8.02992	7.83179	1.6927	2.38e-42	1.33e-40	-1.00887	9.79e-08	5.77e-06
NM_022410	chr15	77760585	77842175	-	7392	1	Myh9|Fltn|Myhn-1|Myhn1|NMHCIIA|NMMHC-A|NMMHC-IIA|TU72.6|-|15 E1|15 36.81 cM|protein-coding	12.4764	12.6183	12.6419	13.4288	13.4845	13.466	13.3854	12.8369	12.8952	12.7533	0.911604	4.21e-42	2.35e-40	-0.319175	0.253368	0.751958
NM_001161624	chr7	143458339	143461050	-	1936	1	Cdkn1c|AL024410|CDKI|Kip2|p57(kip2)|p57Kip2|-|7 F5|7 88.22 cM|protein-coding	14.7606	14.8004	14.6605	13.8099	13.5161	13.5113	13.1736	13.4793	13.3462	13.242	-1.17631	5.8e-42	3.23e-40	-0.0388565	0.744484	0.973621
NM_028060	chr9	53771535	53818161	+	2558	1	Slc35f2|1500009K05Rik|AU019213|-|9|9 A5.3|protein-coding	7.25451	6.93982	7.24387	8.7568	8.86661	8.86215	8.10244	8.17917	9.22958	9.11208	1.97223	6.44e-42	3.57e-40	1.1628	8.88e-12	1.04e-09
NM_007729	chr3	114030540	114220756	+	7636	1	Col11a1|C530001D20Rik|cho|-|3 F3|3 49.35 cM|protein-coding	12.3323	12.3037	12.3546	11.5067	11.3406	11.4293	11.717	11.6442	11.7711	11.734	-0.954438	1.01e-41	5.57e-40	0.0802535	0.426276	0.877786
NM_144518	chr16	13986637	14101494	+	2347	1	2900011O08Rik|MINP|-|16|16 A1|protein-coding	8.49104	8.46611	8.3934	6.82587	6.7523	6.63718	7.48363	7.50179	7.3347	7.29914	-2.09222	1.4e-41	7.72e-40	-0.211611	0.392415	0.857784
NM_001204915	chr10	67009189	67096988	-	5539	1	Reep3|D10Ucla1|-|10 B5.1|10 34.83 cM|protein-coding	10.7919	10.7793	10.7978	9.79899	9.85276	9.83847	10.1508	10.2283	10.3376	10.182	-1.03167	9.34e-41	5.13e-39	0.0811463	0.52923	0.916707
[truncated: 23,502 more rows]

[truncated: 5 more sheets: Fig S4f, Fig S5a, Fig S5b, Fig S5c, FigS5e]
